# Supplementary material for: SIRT2 regulates extracellular vesicle-mediated liver–bone communication
Source: Nat Metab. 2023 May 15;5(5):821–41. doi: 10.1038/s42255-023-00803-0 (PMC10229428; doi:10.1038/s42255-023-00803-0)
Supplement: Source Data Fig. 1 — Statistical source data and unprocessed western blots. [file 42255_2023_803_MOESM4_ESM.xlsx]

## Sheet: figure.1b
	female SIRT2 expression			Normality test						Table Analyzed	femlale
	young	old		Test name	Statistics	P value	Passed normality test (alpha=0.05)?	P value summary
	1.18982	1.60909		Anderson-Darling (A2*)	N too small					Unpaired t test
	1.5424	1.97309		D'Agostino-Pearson omnibus (K2)	N too small					P value	0.046
	1	1.78333		Shapiro-Wilk (W)	0.9516	0.7532	Yes	ns		P value summary	*
				Kolmogorov-Smirnov (distance)	0.1766	0.1	Yes	ns		Significantly different (P < 0.05)?	Yes
										One- or two-tailed P value?	Two-tailed
				F test to compare variances						t, df	t=2.857, df=4
				F, DFn, Dfd	2.286, 2, 2
				P value	0.6087
				P value summary	ns
				Significantly different (P < 0.05)?	No
	male SIRT2 expression			Normality test
	young	old		Test name	Statistics	P value	Passed normality test (alpha=0.05)?	P value summary		Table Analyzed	male
	1.03579	1.50189		Anderson-Darling (A2*)	N too small
	1.19905	2.40296		D'Agostino-Pearson omnibus (K2)	N too small					Unpaired t test
	1	2.32024		Shapiro-Wilk (W)	0.9036	0.3953	Yes	ns		P value	0.0275
				Kolmogorov-Smirnov (distance)	0.2373	0.1	Yes	ns		P value summary	*
										Significantly different (P < 0.05)?	Yes
				F test to compare variances						One- or two-tailed P value?	Two-tailed
				F, DFn, Dfd	22.03, 2, 2					t, df	t=3.390, df=4
				P value	0.0868
				P value summary	ns
				Significantly different (P < 0.05)?	No

## Sheet: figure.1d
	female SIRT2 expression			Normality test						Table Analyzed	female
	young	old		Test name	Statistics	P value	Passed normality test (alpha=0.05)?	P value summary
	1.09746	1.58616		Anderson-Darling (A2*)	N too small					Unpaired t test
	1.10876	1.45057		D'Agostino-Pearson omnibus (K2)	N too small					P value	0.0026
	1	1.41667		Shapiro-Wilk (W)	0.9094	0.4327	Yes	ns		P value summary	**
				Kolmogorov-Smirnov (distance)	0.1905	0.1	Yes	ns		Significantly different (P < 0.05)?	Yes
										One- or two-tailed P value?	Two-tailed
				F test to compare variances						t, df	t=6.680, df=4
				F, DFn, Dfd	2.250, 2, 2
				P value	0.6155
				P value summary	ns
				Significantly different (P < 0.05)?	No
	male SIRT2 expression			Normality test
	young	old		Test name	Statistics	P value	Passed normality test (alpha=0.05)?	P value summary		Table Analyzed	male
	1	1.80808		Anderson-Darling (A2*)	N too small
	1.15488	1.69024		D'Agostino-Pearson omnibus (K2)	N too small					Unpaired t test
	1.08305	1.40965		Shapiro-Wilk (W)	0.9654	0.86	Yes	ns		P value	0.0116
				Kolmogorov-Smirnov (distance)	0.1774	0.1	Yes	ns		P value summary	*
										Significantly different (P < 0.05)?	Yes
				F test to compare variances						One- or two-tailed P value?	Two-tailed
				F, DFn, Dfd	6.973, 2, 2					t, df	t=4.405, df=4
				P value	0.2508
				P value summary	ns
				Significantly different (P < 0.05)?	No

## Sheet: figure.1f
	Tb.N									Table Analyzed	Tb.N♀
	Loxp	SIRT2-Kohep		Normality test
	0.03482	0.12015		Test name	Statistics	P value	Passed normality test (alpha=0.05)?	P value summary		Unpaired t test
	0.04441	0.09588		Anderson-Darling (A2*)	0.3871	0.3487	Yes	ns		P value	0.0177
	0.05324	0.19316		D'Agostino-Pearson omnibus (K2)	2.642	0.2669	Yes	ns		P value summary	*
	0.09808	0.24912		Shapiro-Wilk (W)	0.941	0.3303	Yes	ns		Significantly different (P < 0.05)?	Yes
	0.00196	0.09301		Kolmogorov-Smirnov (distance)	0.1962	0.081	Yes	ns		One- or two-tailed P value?	Two-tailed
	0.11195	0.14913								t, df	t=2.663, df=15
	0.07722	0.11198		F test to compare variances
	0.1264	0.06886		F, DFn, Dfd	1.757, 8, 7
		0.11996		P value	0.4722
				P value summary	ns
				Significantly different (P < 0.05)?	No
	BV/TV									Table Analyzed	BV/TV♀
	Loxp	SIRT2-Kohep		Normality test
	0.2758	0.88257		Test name	Statistics	P value	Passed normality test (alpha=0.05)?	P value summary		Unpaired t test
	0.32331	0.81658		Anderson-Darling (A2*)	0.2785	0.6034	Yes	ns		P value	0.0336
	0.41071	1.36511		D'Agostino-Pearson omnibus (K2)	0.8898	0.6409	Yes	ns		P value summary	*
	0.7332	1.75266		Shapiro-Wilk (W)	0.9589	0.61	Yes	ns		Significantly different (P < 0.05)?	Yes
	0.00533	0.55187		Kolmogorov-Smirnov (distance)	0.1496	0.1	Yes	ns		One- or two-tailed P value?	Two-tailed
	0.9202	1.14514								t, df	t=2.340, df=15
	0.59027	0.76609		F test to compare variances
	0.96675	0.42792		F, DFn, Dfd	1.499, 8, 7
		0.90012		P value	0.6073
				P value summary	ns
				Significantly different (P < 0.05)?	No
	Tb.Sp									Table Analyzed	Tb.Sp♀
	Loxp	SIRT2-Kohep		Normality test
	0.84282	0.61255		Test name	Statistics	P value	Passed normality test (alpha=0.05)?	P value summary		Unpaired t test
	1.08055	0.7529		Anderson-Darling (A2*)	0.2826	0.5906	Yes	ns		P value	0.0035
	0.83378	0.53253		D'Agostino-Pearson omnibus (K2)	1.819	0.4028	Yes	ns		P value summary	**
	0.74455	0.50693		Shapiro-Wilk (W)	0.9519	0.487	Yes	ns		Significantly different (P < 0.05)?	Yes
	0.96908	0.60136		Kolmogorov-Smirnov (distance)	0.1347	0.1	Yes	ns		One- or two-tailed P value?	Two-tailed
	0.743	0.56415								t, df	t=3.464, df=15
	0.70551	0.67523		F test to compare variances
	0.6714	0.72622		F, DFn, Dfd	2.566, 7, 8
		0.69887		P value	0.2103
				P value summary	ns
				Significantly different (P < 0.05)?	No
	Tb.Th			Normality test						Table Analyzed	Tb.Th♀
	Loxp	SIRT2-Kohep		Test name	Statistics	P value	Passed normality test (alpha=0.05)?	P value summary
	0.07921	0.07346		Anderson-Darling (A2*)	1.496	0.0005	No	***		Mann Whitney test
	0.0728	0.08517		D'Agostino-Pearson omnibus (K2)	26.13	<0.0001	No	****		P value	0.2359
	0.07714	0.07067		Shapiro-Wilk (W)	0.7326	0.0003	No	***		Exact or approximate P value?	Exact
	0.07475	0.07035		Kolmogorov-Smirnov (distance)	0.2367	0.0122	No	*		P value summary	ns
	0.02715	0.05933								Significantly different (P < 0.05)?	No
	0.0822	0.07679		F test to compare variances						One- or two-tailed P value?	Two-tailed
	0.07644	0.06841		F, DFn, Dfd	5.334, 7, 8					Sum of ranks in column A,B	85 , 68
	0.07648	0.06215		P value	0.0312					Mann-Whitney U	23
		0.07504		P value summary	*
				Significantly different (P < 0.05)?	Yes

## Sheet: figure.1h
	Tb.N
	Loxp	SIRT2-Kohep		Normality test						Table Analyzed	Tb.N
	0.41789	0.61917		Test name	Statistics	P value	Passed normality test (alpha=0.05)?	P value summary
	0.26185	0.5056		Anderson-Darling (A2*)	0.4378	0.2689	Yes	ns		Unpaired t test
	0.46925	0.63944		D'Agostino-Pearson omnibus (K2)	1.808	0.405	Yes	ns		P value	0.0007
	0.63732	0.92644		Shapiro-Wilk (W)	0.9502	0.3182	Yes	ns		P value summary	***
	0.62465	0.65057		Kolmogorov-Smirnov (distance)	0.1579	0.1	Yes	ns		Significantly different (P < 0.05)?	Yes
	0.44813	0.61823								One- or two-tailed P value?	Two-tailed
	0.46255	0.9991		F test to compare variances						t, df	t=3.988, df=20
	0.43462	0.86121		F, DFn, Dfd	2.169, 11, 9
	0.64217	0.85946		P value	0.2549
	0.37758	0.73414		P value summary	ns
		1.03445		Significantly different (P < 0.05)?	No
		0.52815
	BV/TV
	Loxp	SIRT2-Kohep		Normality test						Table Analyzed	BV/TV
	3.39289	5.08424		Test name	Statistics	P value	Passed normality test (alpha=0.05)?	P value summary
	2.31711	4.15499		Anderson-Darling (A2*)	0.423	0.2926	Yes	ns		Unpaired t test with Welch's correction
	3.94493	5.08669		D'Agostino-Pearson omnibus (K2)	3.434	0.1796	Yes	ns		P value	0.0015
	5.23347	9.65814		Shapiro-Wilk (W)	0.9423	0.2203	Yes	ns		P value summary	**
	4.24418	5.43123		Kolmogorov-Smirnov (distance)	0.1511	0.1	Yes	ns		Significantly different (P < 0.05)?	Yes
	3.36618	4.64984								One- or two-tailed P value?	Two-tailed
	3.34507	8.39472		F test to compare variances						Welch-corrected t, df	t=3.781, df=16.77
	3.68444	7.05199		F, DFn, Dfd	3.976, 11, 9
	6.0113	7.02593		P value	0.0475
	3.15732	6.73748		P value summary	*
		10.6613		Significantly different (P < 0.05)?	Yes
		4.38307
	Tb.Sp
	Loxp	SIRT2-Kohep		Normality test						Table Analyzed	Tb.Sp
	0.39545	0.39322		Test name	Statistics	P value	Passed normality test (alpha=0.05)?	P value summary
	0.47303	0.42322		Anderson-Darling (A2*)	1.058	0.007	No	**		Mann Whitney test
	0.44976	0.36129		D'Agostino-Pearson omnibus (K2)	16.92	0.0002	No	***		P value	0.0591
	0.37794	0.39327		Shapiro-Wilk (W)	0.8538	0.004	No	**		Exact or approximate P value?	Exact
	0.41867	0.44172		Kolmogorov-Smirnov (distance)	0.2006	0.0215	No	*		P value summary	ns
	0.41941	0.39692								Significantly different (P < 0.05)?	No
	0.44717	0.3905		F test to compare variances						One- or two-tailed P value?	Two-tailed
	0.47822	0.42167		F, DFn, Dfd	12.79, 9, 11					Sum of ranks in column A,B	144 , 109
	0.66056	0.44402		P value	0.0002					Mann-Whitney U	31
	0.57319	0.42166		P value summary	***
		0.42806		Significantly different (P < 0.05)?	Yes
		0.40873
	Tb.Th
	Loxp	SIRT2-Kohep		Normality test						Table Analyzed	Tb.Th
	0.08119	0.08211		Test name	Statistics	P value	Passed normality test (alpha=0.05)?	P value summary
	0.08849	0.08218		Anderson-Darling (A2*)	0.4995	0.1875	Yes	ns		Unpaired t test
	0.08407	0.07955		D'Agostino-Pearson omnibus (K2)	2.901	0.2344	Yes	ns		P value	0.2087
	0.08212	0.10425		Shapiro-Wilk (W)	0.9419	0.2162	Yes	ns		P value summary	ns
	0.06795	0.08348		Kolmogorov-Smirnov (distance)	0.1414	0.1	Yes	ns		Significantly different (P < 0.05)?	No
	0.07512	0.07521								One- or two-tailed P value?	Two-tailed
	0.07232	0.08402		F test to compare variances						t, df	t=1.299, df=20
	0.08477	0.08189		F, DFn, Dfd	1.399, 11, 9
	0.09361	0.08175		P value	0.6244
	0.08362	0.09177		P value summary	ns
		0.10306		Significantly different (P < 0.05)?	No
		0.08299

## Sheet: figure.1i
	CTX-1									Table Analyzed	CTX-1
	Loxp	SIRT2-Kohep		Normality test
	7.27674	2.68148		Test name	Statistics	P value	Passed normality test (alpha=0.05)?	P value summary		Unpaired t test
	5.3352	0.941232		Anderson-Darling (A2*)	0.3082	0.5245	Yes	ns		P value	0.0091
	4.69001	1.02141		D'Agostino-Pearson omnibus (K2)	1.944	0.3783	Yes	ns		P value summary	**
	7.55462	0.600994		Shapiro-Wilk (W)	0.9418	0.3408	Yes	ns		Significantly different (P < 0.05)?	Yes
	7.50305	4.36965		Kolmogorov-Smirnov (distance)	0.1272	0.1	Yes	ns		One- or two-tailed P value?	Two-tailed
	5.18649	3.63092								t, df	t=2.992, df=15
	3.42551	3.31399		F test to compare variances
	4.33676	2.77793		F, DFn, Dfd	1.713, 8, 7
		7.25087		P value	0.4923
				P value summary	ns
				Significantly different (P < 0.05)?	No

## Sheet: figure.1j
	CTX-1
	Loxp	SIRT2-Kohep		Normality test							Table Analyzed	CTX-1
	9.37967	5.51067		Test name	Statistics	P value	Passed normality test (alpha=0.05)?	P value summary
	5.75437	4.71661		Anderson-Darling (A2*)	0.4058	0.3227	Yes	ns			Unpaired t test
	10.3037	5.39417		D'Agostino-Pearson omnibus (K2)	1.41	0.494	Yes	ns			P value	0.0066
	6.97415	9.07473		Shapiro-Wilk (W)	0.946	0.2624	Yes	ns			P value summary	**
	11.6614	7.35384		Kolmogorov-Smirnov (distance)	0.1562	0.1	Yes	ns			Significantly different (P < 0.05)?	Yes
	10.1157	5.41495									One- or two-tailed P value?	Two-tailed
	5.45756	6.66086		F test to compare variances							t, df	t=3.034, df=20
	6.15354	2.92013		F, DFn, Dfd	1.587, 9, 11
	7.28938	4.65836		P value	0.464
	7.84466	7.12577		P value summary	ns
		3.68249		Significantly different (P < 0.05)?	No
		4.73224

## Sheet: figure.1l
		OC.S/BS
		Loxp	SIRT2-Kohep		Normality test
		0.55598	0.378831		Test name	Statistics	P value	Passed normality test (alpha=0.05)?	P value summary
		0.198141	0.171975		Anderson-Darling (A2*)	0.6139	0.0921	Yes	ns		Unpaired t test
		0.474098	0.357162		D'Agostino-Pearson omnibus (K2)	2.944	0.2294	Yes	ns		P value	0.0368
		0.267005	0.166296		Shapiro-Wilk (W)	0.922	0.1596	Yes	ns		P value summary	*
		0.294951	0.418626		Kolmogorov-Smirnov (distance)	0.2	0.0693	Yes	ns		Significantly different (P < 0.05)?	Yes
		0.57885	0.177966								One- or two-tailed P value?	Two-tailed
		0.439451	0.158218		F test to compare variances						t, df	t=2.292, df=15
		0.447121	0.311199		F, DFn, Dfd	1.792, 7, 8
			0.306956		P value	0.4313
					P value summary	ns
					Significantly different (P < 0.05)?	No

## Sheet: figure.1n
		OC.S/BS
		Loxp	SIRT2-Kohep			Normality test
		0.605564	0.346128			Test name	Statistics	P value	Passed normality test (alpha=0.05)?	P value summary			Unpaired t test
		0.474074	0.299283			Anderson-Darling (A2*)	0.4508	0.2494	Yes	ns			P value	<0.0001
		0.269628	0.481565			D'Agostino-Pearson omnibus (K2)	4.418	0.1098	Yes	ns			P value summary	****
		0.627956	0.179381			Shapiro-Wilk (W)	0.9393	0.1915	Yes	ns			Significantly different (P < 0.05)?	Yes
		0.656562	0.337852			Kolmogorov-Smirnov (distance)	0.1102	0.1	Yes	ns			One- or two-tailed P value?	Two-tailed
		0.658647	0.293329										t, df	t=4.905, df=20
		0.676747	0.216718
		0.682158	0.204558			F test to compare variances
		0.554876	0.246191			F, DFn, Dfd	3.285, 9, 11
		0.234043	0.271702			P value	0.0671
			0.215376			P value summary	ns
			0.137782			Significantly different (P < 0.05)?	No
