# Supplementary material for: SIRT2 regulates extracellular vesicle-mediated liver–bone communication
Source: Nat Metab. 2023 May 15;5(5):821–41. doi: 10.1038/s42255-023-00803-0 (PMC10229428; doi:10.1038/s42255-023-00803-0)
Supplement: Source Data Fig. 2 — Statistical source data. [file 42255_2023_803_MOESM5_ESM.xlsx]

## Sheet: figure.2b
	number
	A	B	C
	PBS	Loxp-plasma	SIRT2-KOhep-plasma				Tukey's multiple comparisons test	Mean Diff.	95.00% CI of diff.	Below threshold?	Summary	Adjusted P Value
	43	59	38				Column A vs. Column B	-11.67	-22.31 to -1.023	Yes	*	0.0349
	47.3333	49.6667	34				Column A vs. Column C	10.56	-0.08782 to 21.20	No	ns	0.0516
	44.6667	61.3333	31.3333				Column B vs. Column C	22.22	11.58 to 32.87	Yes	**	0.0017
	ANOVA summary
	F	20.54
	P value	0.0021
	P value summary	**
	Significant diff. among means (P < 0.05)?	Yes
	R squared	0.8725
	Brown-Forsythe test
	F (DFn, DFd)	0.4749 (2, 6)
	P value	0.6435
	P value summary	ns
	Are SDs significantly different (P < 0.05)?	No
	Bartlett's test
	Bartlett's statistic (corrected)
	P value
	P value summary
	Are SDs significantly different (P < 0.05)?
	ANOVA table	SS	DF	MS	F (DFn, DFd)	P value
	Treatment (between columns)	741.4	2	370.7	F (2, 6) = 20.54	P=0.0021
	Residual (within columns)	108.3	6	18.05
	Total	849.7	8
	Normality of Residuals
	Test name	Statistics	P value	Passed normality test (alpha=0.05)?	P value summary
	Anderson-Darling (A2*)	0.2378	0.6972	Yes	ns
	D'Agostino-Pearson omnibus (K2)	0.9953	0.608	Yes	ns
	Shapiro-Wilk (W)	0.9518	0.7096	Yes	ns
	Kolmogorov-Smirnov (distance)	0.1815	0.1	Yes	ns

## Sheet: figure.2c
	area%
	A	B	C
	PBS	Loxp-plasma	SIRT2-KOhep-plasma			Tukey's multiple comparisons test	Mean Diff.	95.00% CI of diff.	Below threshold?	Summary	Adjusted P Value
	54.0361	74.4399	28.904			Column A vs. Column B	-16.14	-35.11 to 2.830	No	ns	0.0887
	44.5817	59.6519	22.87			Column A vs. Column C	22.76	3.786 to 41.73	Yes	*	0.0241
	41.4165	54.3694	19.9878			Column B vs. Column C	38.9	19.93 to 57.87	Yes	**	0.0018
	ANOVA summary
	F	19.98
	P value	0.0022
	P value summary	**
	Significant diff. among means (P < 0.05)?	Yes
	R squared	0.8695
	Brown-Forsythe test
	F (DFn, DFd)	0.3650 (2, 6)
	P value	0.7086
	P value summary	ns
	Are SDs significantly different (P < 0.05)?	No
	Bartlett's test
	Bartlett's statistic (corrected)
	P value
	P value summary
	Are SDs significantly different (P < 0.05)?
	ANOVA table	SS	DF	MS	F (DFn, DFd)	P value
	Treatment (between columns)	2292	2	1146	F (2, 6) = 19.98	P=0.0022
	Residual (within columns)	344.1	6	57.35
	Total	2636	8
	Normality of Residuals
	Test name	Statistics	P value	Passed normality test (alpha=0.05)?	P value summary
	Anderson-Darling (A2*)	0.3667	0.3483	Yes	ns
	D'Agostino-Pearson omnibus (K2)	1.059	0.5889	Yes	ns
	Shapiro-Wilk (W)	0.9286	0.4682	Yes	ns
	Kolmogorov-Smirnov (distance)	0.2303	0.1	Yes	ns

## Sheet: figure.2d
	Relative NFatc1 mRNA								Relative Acp5 mRNA							Relative CTSK mRNA							Relative DC-stamp mRNA
	PBS	Loxp-plasma	SIRT2-KOhep-plasma						PBS	Loxp-plasma	SIRT2-KOhep-plasma					PBS	Loxp-plasma	SIRT2-KOhep-plasma					PBS	Loxp-plasma	SIRT2-KOhep-plasma
	0.920015	1.29483	0.716218						1.01759	1.08654	0.378247					0.965071	1.25551	0.124987					0.956651	1.1782	0.0313021
	1.17884	1.44021	0.730225						1.06522	1.23819	0.292568					0.947009	1.09884	0.1293					1.02518	1.09616	0.0250978
	0.922044	1.3471	0.804456						0.922544	1.23563	0.243172					1.09417	1.28663	0.0868269					1.01964	1.16655	0.0190688
	Tukey's multiple comparisons test	Mean Diff.	95.00% CI of diff.	Below threshold?	Summary	Adjusted P Value			Tukey's multiple comparisons test	Mean Diff.	95.00% CI of diff.	Below threshold?	Summary	Adjusted P Value		Tukey's multiple comparisons test	Mean Diff.	95.00% CI of diff.	Below threshold?	Summary	Adjusted P Value		Tukey's multiple comparisons test	Mean Diff.	95.00% CI of diff.	Below threshold?	Summary	Adjusted P Value
	Column A vs. Column B	-0.3537	-0.6036 to -0.1039	Yes	*	0.0115			Column A vs. Column B	-0.185	-0.3763 to 0.006262	No	ns	0.0566		Column A vs. Column B	-0.2116	-0.4008 to -0.02233	Yes	*	0.0323		Column A vs. Column B	-0.1465	-0.2315 to -0.06144	Yes	**	0.0045
	Column A vs. Column C	0.2567	0.006862 to 0.5065	Yes	*	0.0451			Column A vs. Column C	0.6971	0.5059 to 0.8884	Yes	****	<0.0001		Column A vs. Column C	0.8884	0.6991 to 1.078	Yes	****	<0.0001		Column A vs. Column C	0.9753	0.8903 to 1.060	Yes	****	<0.0001
	Column B vs. Column C	0.6104	0.3606 to 0.8602	Yes	***	0.0007			Column B vs. Column C	0.8821	0.6909 to 1.073	Yes	****	<0.0001		Column B vs. Column C	1.1	0.9107 to 1.289	Yes	****	<0.0001		Column B vs. Column C	1.122	1.037 to 1.207	Yes	****	<0.0001
									ANOVA summary							ANOVA summary							ANOVA summary
	ANOVA summary								F	111.4						F	179.1						F	968.2
	F	28.34							P value	<0.0001						P value	<0.0001						P value	<0.0001
	P value	0.0009							P value summary	****						P value summary	****						P value summary	****
	P value summary	***							Significant diff. among means (P < 0.05)?	Yes						Significant diff. among means (P < 0.05)?	Yes						Significant diff. among means (P < 0.05)?	Yes
	Significant diff. among means (P < 0.05)?	Yes							R squared	0.9738						R squared	0.9835						R squared	0.9969
	R squared	0.9043
									Brown-Forsythe test							Brown-Forsythe test							Brown-Forsythe test
	Brown-Forsythe test								F (DFn, DFd)	0.006044 (2, 6)						F (DFn, DFd)	0.4607 (2, 6)						F (DFn, DFd)	0.5170 (2, 6)
	F (DFn, DFd)	0.2951 (2, 6)							P value	0.994						P value	0.6515						P value	0.6207
	P value	0.7546							P value summary	ns						P value summary	ns						P value summary	ns
	P value summary	ns							Are SDs significantly different (P < 0.05)?	No						Are SDs significantly different (P < 0.05)?	No						Are SDs significantly different (P < 0.05)?	No
	Are SDs significantly different (P < 0.05)?	No
									Bartlett's test							Bartlett's test							Bartlett's test
	Bartlett's test								Bartlett's statistic (corrected)							Bartlett's statistic (corrected)							Bartlett's statistic (corrected)
	Bartlett's statistic (corrected)								P value							P value							P value
	P value								P value summary							P value summary							P value summary
	P value summary								Are SDs significantly different (P < 0.05)?							Are SDs significantly different (P < 0.05)?							Are SDs significantly different (P < 0.05)?
	Are SDs significantly different (P < 0.05)?
									ANOVA table	SS	DF	MS	F (DFn, DFd)	P value		ANOVA table	SS	DF	MS	F (DFn, DFd)	P value		ANOVA table	SS	DF	MS	F (DFn, DFd)	P value
	ANOVA table	SS	DF	MS	F (DFn, DFd)	P value			Treatment (between columns)	1.298	2	0.6492	F (2, 6) = 111.4	P<0.0001		Treatment (between columns)	2.044	2	1.022	F (2, 6) = 179.1	P<0.0001		Treatment (between columns)	2.231	2	1.116	F (2, 6) = 968.2	P<0.0001
	Treatment (between columns)	0.5636	2	0.2818	F (2, 6) = 28.34	P=0.0009			Residual (within columns)	0.03497	6	0.005829				Residual (within columns)	0.03424	6	0.005706				Residual (within columns)	0.006913	6	0.001152
	Residual (within columns)	0.05966	6	0.009943					Total	1.333	8					Total	2.078	8					Total	2.238	8
	Total	0.6233	8
									Normality of Residuals							Normality of Residuals							Normality of Residuals
	Normality of Residuals								Test name	Statistics	P value	Passed normality test (alpha=0.05)?	P value summary			Test name	Statistics	P value	Passed normality test (alpha=0.05)?	P value summary			Test name	Statistics	P value	Passed normality test (alpha=0.05)?	P value summary
	Test name	Statistics	P value	Passed normality test (alpha=0.05)?	P value summary				Anderson-Darling (A2*)	0.4228	0.2473	Yes	ns			Anderson-Darling (A2*)	0.1467	0.9447	Yes	ns			Anderson-Darling (A2*)	0.5349	0.1209	Yes	ns
	Anderson-Darling (A2*)	0.3977	0.2886	Yes	ns				D'Agostino-Pearson omnibus (K2)	2.315	0.3142	Yes	ns			D'Agostino-Pearson omnibus (K2)	0.1784	0.9147	Yes	ns			D'Agostino-Pearson omnibus (K2)	1.919	0.3832	Yes	ns
	D'Agostino-Pearson omnibus (K2)	2.39	0.3027	Yes	ns				Shapiro-Wilk (W)	0.8934	0.2163	Yes	ns			Shapiro-Wilk (W)	0.9781	0.9536	Yes	ns			Shapiro-Wilk (W)	0.8673	0.1149	Yes	ns
	Shapiro-Wilk (W)	0.8977	0.2389	Yes	ns				Kolmogorov-Smirnov (distance)	0.2144	0.1	Yes	ns			Kolmogorov-Smirnov (distance)	0.124	0.1	Yes	ns			Kolmogorov-Smirnov (distance)	0.1958	0.1	Yes	ns
	Kolmogorov-Smirnov (distance)	0.2293	0.1	Yes	ns

## Sheet: figure.2f
		number
		A	B	C
		Loxp-sEVs	SIRT2-KOhep-sEVs	SIRT2-KOhep plasma(-sEVs)				Tukey's multiple comparisons test	Mean Diff.	95.00% CI of diff.	Below threshold?	Summary	Adjusted P Value
		64.3333	40.6667	63.6667				Column A vs. Column B	21.56	5.713 to 37.40	Yes	*	0.0138
		58.6667	35.3333	56.3333				Column A vs. Column C	1.444	-14.40 to 17.29	No	ns	0.9581
		50.3333	32.6667	49				Column B vs. Column C	-20.11	-35.95 to -4.269	Yes	*	0.0188
		ANOVA summary
		F	10.89
		P value	0.0101
		P value summary	*
		Significant diff. among means (P < 0.05)?	Yes
		R squared	0.7841
		Brown-Forsythe test
		F (DFn, DFd)	0.3124 (2, 6)
		P value	0.7429
		P value summary	ns
		Are SDs significantly different (P < 0.05)?	No
		Bartlett's test
		Bartlett's statistic (corrected)
		P value
		P value summary
		Are SDs significantly different (P < 0.05)?
		ANOVA table	SS	DF	MS	F (DFn, DFd)	P value
		Treatment (between columns)	871.2	2	435.6	F (2, 6) = 10.89	P=0.0101
		Residual (within columns)	239.9	6	39.99
		Total	1111	8
		Normality of Residuals
		Test name	Statistics	P value	Passed normality test (alpha=0.05)?	P value summary
		Anderson-Darling (A2*)	0.242	0.6816	Yes	ns
		D'Agostino-Pearson omnibus (K2)	0.8804	0.6439	Yes	ns
		Shapiro-Wilk (W)	0.9325	0.5053	Yes	ns
		Kolmogorov-Smirnov (distance)	0.132	0.1	Yes	ns

## Sheet: figure.2g
		area%
		A	B	C
		Loxp-sEVs	SIRT2-KOhep-sEVs	SIRT2-KOhep plasma(-sEVs)				Tukey's multiple comparisons test	Mean Diff.	95.00% CI of diff.	Below threshold?	Summary	Adjusted P Value
		71.1626	29.0635	60.3738				Column A vs. Column B	41.53	27.94 to 55.12	Yes	***	0.0002
		59.5815	18.5996	67.308				Column A vs. Column C	-0.9653	-14.56 to 12.63	No	ns	0.9743
		64.5933	23.0883	70.5516				Column B vs. Column C	-42.49	-56.09 to -28.90	Yes	***	0.0002
		ANOVA summary
		F	59.97
		P value	0.0001
		P value summary	***
		Significant diff. among means (P < 0.05)?	Yes
		R squared	0.9524
		Brown-Forsythe test
		F (DFn, DFd)	0.01642 (2, 6)
		P value	0.9838
		P value summary	ns
		Are SDs significantly different (P < 0.05)?	No
		Bartlett's test
		Bartlett's statistic (corrected)
		P value
		P value summary
		Are SDs significantly different (P < 0.05)?
		ANOVA table	SS	DF	MS	F (DFn, DFd)	P value
		Treatment (between columns)	3531	2	1766	F (2, 6) = 59.97	P=0.0001
		Residual (within columns)	176.6	6	29.44
		Total	3708	8
		Normality of Residuals
		Test name	Statistics	P value	Passed normality test (alpha=0.05)?	P value summary
		Anderson-Darling (A2*)	0.3984	0.2873	Yes	ns
		D'Agostino-Pearson omnibus (K2)	2.253	0.3241	Yes	ns
		Shapiro-Wilk (W)	0.8889	0.1942	Yes	ns
		Kolmogorov-Smirnov (distance)	0.1889	0.1	Yes	ns

## Sheet: figure.2h
	Relative NFatc1 mRNA							Relative Acp5 mRNA							Relative CTSK mRNA							Relative DC-stamp mRNA
	Loxp-sEVs	SIRT2-KOhep-sEVs	SIRT2-KOhep plasma(-sEVs)					Loxp-sEVs	SIRT2-KOhep-sEVs	SIRT2-KOhep plasma(-sEVs)					Loxp-sEVs	SIRT2-KOhep-sEVs	SIRT2-KOhep plasma(-sEVs)					Loxp-sEVs	SIRT2-KOhep-sEVs	SIRT2-KOhep plasma(-sEVs)
	0.828159	0.626087	1.00663					0.963455	0.237501	1.14818					0.832114	0.0706446	1.30684					0.894298	0.0336324	1.0965
	1.27269	0.577375	1.27703					1.24792	0.376988	1.12731					1.26077	0.0788517	1.10701					1.18344	0.0235207	1.06535
	0.948772	0.600256	0.983303					0.831729	0.304544	0.847449					0.953192	0.124258	1.11699					0.944865	0.0144427	1.01732
	Tukey's multiple comparisons test	Mean Diff.	95.00% CI of diff.	Below threshold?	Summary	Adjusted P Value		Tukey's multiple comparisons test	Mean Diff.	95.00% CI of diff.	Below threshold?	Summary	Adjusted P Value		Tukey's multiple comparisons test	Mean Diff.	95.00% CI of diff.	Below threshold?	Summary	Adjusted P Value		Tukey's multiple comparisons test	Mean Diff.	95.00% CI of diff.	Below threshold?	Summary	Adjusted P Value
	Column A vs. Column B	0.4153	0.005950 to 0.8247	Yes	*	0.0473		Column A vs. Column B	0.708	0.3033 to 1.113	Yes	**	0.0041		Column A vs. Column B	0.9241	0.5629 to 1.285	Yes	***	0.0006		Column A vs. Column B	0.9837	0.7526 to 1.215	Yes	****	<0.0001
	Column A vs. Column C	-0.07245	-0.4818 to 0.3369	No	ns	0.8537		Column A vs. Column C	-0.02661	-0.4314 to 0.3782	No	ns	0.9779		Column A vs. Column C	-0.1616	-0.5228 to 0.1996	No	ns	0.411		Column A vs. Column C	-0.05219	-0.2833 to 0.1789	No	ns	0.7762
	Column B vs. Column C	-0.4878	-0.8971 to -0.07840	Yes	*	0.0247		Column B vs. Column C	-0.7346	-1.139 to -0.3299	Yes	**	0.0034		Column B vs. Column C	-1.086	-1.447 to -0.7245	Yes	***	0.0002		Column B vs. Column C	-1.036	-1.267 to -0.8048	Yes	****	<0.0001
	ANOVA summary							ANOVA summary							ANOVA summary							ANOVA summary
	F	7.783						F	19.95						F	49.53						F	120.1
	P value	0.0215						P value	0.0022						P value	0.0002						P value	<0.0001
	P value summary	*						P value summary	**						P value summary	***						P value summary	****
	Significant diff. among means (P < 0.05)?	Yes						Significant diff. among means (P < 0.05)?	Yes						Significant diff. among means (P < 0.05)?	Yes						Significant diff. among means (P < 0.05)?	Yes
	R squared	0.7218						R squared	0.8693						R squared	0.9429						R squared	0.9756
	Brown-Forsythe test							Brown-Forsythe test							Brown-Forsythe test							Brown-Forsythe test
	F (DFn, DFd)	0.8070 (2, 6)						F (DFn, DFd)	0.4181 (2, 6)						F (DFn, DFd)	0.9923 (2, 6)						F (DFn, DFd)	1.223 (2, 6)
	P value	0.4893						P value	0.6761						P value	0.4243						P value	0.3585
	P value summary	ns						P value summary	ns						P value summary	ns						P value summary	ns
	Are SDs significantly different (P < 0.05)?	No						Are SDs significantly different (P < 0.05)?	No						Are SDs significantly different (P < 0.05)?	No						Are SDs significantly different (P < 0.05)?	No
	Bartlett's test							Bartlett's test							Bartlett's test							Bartlett's test
	Bartlett's statistic (corrected)							Bartlett's statistic (corrected)							Bartlett's statistic (corrected)							Bartlett's statistic (corrected)
	P value							P value							P value							P value
	P value summary							P value summary							P value summary							P value summary
	Are SDs significantly different (P < 0.05)?							Are SDs significantly different (P < 0.05)?							Are SDs significantly different (P < 0.05)?							Are SDs significantly different (P < 0.05)?
	ANOVA table	SS	DF	MS	F (DFn, DFd)	P value		ANOVA table	SS	DF	MS	F (DFn, DFd)	P value		ANOVA table	SS	DF	MS	F (DFn, DFd)	P value		ANOVA table	SS	DF	MS	F (DFn, DFd)	P value
	Treatment (between columns)	0.4156	2	0.2078	F (2, 6) = 7.783	P=0.0215		Treatment (between columns)	1.042	2	0.5208	F (2, 6) = 19.95	P=0.0022		Treatment (between columns)	2.059	2	1.029	F (2, 6) = 49.53	P=0.0002		Treatment (between columns)	2.043	2	1.022	F (2, 6) = 120.1	P<0.0001
	Residual (within columns)	0.1602	6	0.0267				Residual (within columns)	0.1566	6	0.0261				Residual (within columns)	0.1247	6	0.02078				Residual (within columns)	0.05106	6	0.00851
	Total	0.5758	8					Total	1.198	8					Total	2.184	8					Total	2.094	8
	Normality of Residuals							Normality of Residuals							Normality of Residuals							Normality of Residuals
	Test name	Statistics	P value	Passed normality test (alpha=0.05)?	P value summary			Test name	Statistics	P value	Passed normality test (alpha=0.05)?	P value summary			Test name	Statistics	P value	Passed normality test (alpha=0.05)?	P value summary			Test name	Statistics	P value	Passed normality test (alpha=0.05)?	P value summary
	Anderson-Darling (A2*)	0.383	0.3156	Yes	ns			Anderson-Darling (A2*)	0.2034	0.8188	Yes	ns			Anderson-Darling (A2*)	0.3968	0.2903	Yes	ns			Anderson-Darling (A2*)	0.4786	0.1742	Yes	ns
	D'Agostino-Pearson omnibus (K2)	1.47	0.4795	Yes	ns			D'Agostino-Pearson omnibus (K2)	0.08562	0.9581	Yes	ns			D'Agostino-Pearson omnibus (K2)	2.149	0.3415	Yes	ns			D'Agostino-Pearson omnibus (K2)	5.869	0.0532	Yes	ns
	Shapiro-Wilk (W)	0.923	0.4178	Yes	ns			Shapiro-Wilk (W)	0.9597	0.7954	Yes	ns			Shapiro-Wilk (W)	0.9299	0.4803	Yes	ns			Shapiro-Wilk (W)	0.8988	0.2452	Yes	ns
	Kolmogorov-Smirnov (distance)	0.2081	0.1	Yes	ns			Kolmogorov-Smirnov (distance)	0.1376	0.1	Yes	ns			Kolmogorov-Smirnov (distance)	0.2062	0.1	Yes	ns			Kolmogorov-Smirnov (distance)	0.2291	0.1	Yes	ns

## Sheet: figure.2j
	number
	Loxp	SIRT2-Kohep
1	62	38		Normality test						Table Analyzed	aged female
2	57	35		Test name	Statistics	P value	Passed normality test (alpha=0.05)?	P value summary
3	56	38		Anderson-Darling (A2*)	N too small					Unpaired t test
				D'Agostino-Pearson omnibus (K2)	N too small					P value	0.0005
				Shapiro-Wilk (W)	0.9025	0.3892	Yes	ns		P value summary	***
				Kolmogorov-Smirnov (distance)	0.2181	0.1	Yes	ns		Significantly different (P < 0.05)?	Yes
										One- or two-tailed P value?	Two-tailed
				F test to compare variances						t, df	t=10.12, df=4
				F, DFn, Dfd	3.444, 2, 2
				P value	0.45
				P value summary	ns
				Significantly different (P < 0.05)?	No

## Sheet: figure.2k
	area%
	Loxp	SIRT2-Kohep		Normality test
1	70	37		Test name	Statistics	P value	Passed normality test (alpha=0.05)?	P value summary
2	65	36		Anderson-Darling (A2*)	N too small					Unpaired t test
3	61	41		D'Agostino-Pearson omnibus (K2)	N too small					P value	0.0008
				Shapiro-Wilk (W)	0.9613	0.8296	Yes	ns		P value summary	***
				Kolmogorov-Smirnov (distance)	0.2068	0.1	Yes	ns		Significantly different (P < 0.05)?	Yes
										One- or two-tailed P value?	Two-tailed
				F test to compare variances						t, df	t=9.055, df=4
				F, DFn, Dfd	2.905, 2, 2
				P value	0.5122
				P value summary	ns
				Significantly different (P < 0.05)?	No

## Sheet: figure.2m
	number				Normality test
	Loxp	SIRT2-Kohep			Test name	Statistics	P value	Passed normality test (alpha=0.05)?	P value summary
1	51	46			Anderson-Darling (A2*)	N too small					Unpaired t test
2	56	38			D'Agostino-Pearson omnibus (K2)	N too small					P value	0.016
3	52	38			Shapiro-Wilk (W)	0.8215	0.0909	Yes	ns		P value summary	*
					Kolmogorov-Smirnov (distance)	0.2835	0.1	Yes	ns		Significantly different (P < 0.05)?	Yes
											One- or two-tailed P value?	Two-tailed
					F test to compare variances						t, df	t=4.013, df=4
					F, DFn, Dfd	3.048, 2, 2
					P value	0.4941
					P value summary	ns
					Significantly different (P < 0.05)?	No

## Sheet: figure.2n
	area%
	Loxp	SIRT2-Kohep		Normality test
1	68	42		Test name	Statistics	P value	Passed normality test (alpha=0.05)?	P value summary		Unpaired t test
2	63	39		Anderson-Darling (A2*)	N too small					P value	0.0002
3	64	41		D'Agostino-Pearson omnibus (K2)	N too small					P value summary	***
				Shapiro-Wilk (W)	0.9336	0.6084	Yes	ns		Significantly different (P < 0.05)?	Yes
				Kolmogorov-Smirnov (distance)	0.1976	0.1	Yes	ns		One- or two-tailed P value?	Two-tailed
										t, df	t=13.80, df=4
				F test to compare variances
				F, DFn, Dfd	3.000, 2, 2
				P value	0.5
				P value summary	ns
				Significantly different (P < 0.05)?	No
