# Supplementary material for: SIRT2 regulates extracellular vesicle-mediated liver–bone communication
Source: Nat Metab. 2023 May 15;5(5):821–41. doi: 10.1038/s42255-023-00803-0 (PMC10229428; doi:10.1038/s42255-023-00803-0)
Supplement: Source Data Fig. 3 — Statistical source data and unprocessed western blots. [file 42255_2023_803_MOESM6_ESM.xlsx]

## Sheet: figure.3b
	Relative LRG1 mRNA
	Loxp	SIRT2-Kohep			Normality test
	2.8267	3.53102			Test name	Statistics	P value	Passed normality test (alpha=0.05)?	P value summary			Unpaired t test
	0.59686	1.41934			Anderson-Darling (A2*)	0.7063	0.0559	Yes	ns			P value	0.0075
	1.23709	4.06959			D'Agostino-Pearson omnibus (K2)	2.115	0.3473	Yes	ns			P value summary	**
	0.798853	3.17313			Shapiro-Wilk (W)	0.9198	0.0752	Yes	ns			Significantly different (P < 0.05)?	Yes
	0.340138	1.27968			Kolmogorov-Smirnov (distance)	0.1772	0.0706	Yes	ns			One- or two-tailed P value?	Two-tailed
	0.9446	1.79366										t, df	t=2.977, df=20
	0.692702	1.99981
	0.81833	3.34128
	2.85366	2.03422			F test to compare variances
	1.15398	2.44297			F, DFn, Dfd	1.254, 11, 9
		3.13518			P value	0.7462
		1.00815			P value summary	ns
					Significantly different (P < 0.05)?	No

## Sheet: figure.3f
	LRG1+ CTSK+ cells/CTSK+cells %
	Loxp	SIRT2-Kohep		Normality test							Unpaired t test
	15.3504	43.6021		Test name	Statistics	P value	Passed normality test (alpha=0.05)?	P value summary			P value	<0.0001
	12.3305	39.7278		Anderson-Darling (A2*)	N too small						P value summary	****
	12.7267	41.8603		D'Agostino-Pearson omnibus (K2)	N too small						Significantly different (P < 0.05)?	Yes
				Shapiro-Wilk (W)	0.905	0.4044	Yes	ns			One- or two-tailed P value?	Two-tailed
				Kolmogorov-Smirnov (distance)	0.2113	0.1	Yes	ns			t, df	t=19.26, df=4
				F test to compare variances
				F, DFn, Dfd	1.398, 2, 2
				P value	0.8341
				P value summary	ns
				Significantly different (P < 0.05)?	No

## Sheet: figure.3h
	LRG1+ CTSK+ cells/CTSK+cells %
	Loxp	SIRT2-Kohep			Normality test
	13.9837	42.5949			Test name	Statistics	P value	Passed normality test (alpha=0.05)?	P value summary		Unpaired t test
	15.7853	39.7267			Anderson-Darling (A2*)	N too small					P value	0.0032
	19.7203	32.5546			D'Agostino-Pearson omnibus (K2)	N too small					P value summary	**
					Shapiro-Wilk (W)	0.9639	0.8491	Yes	ns		Significantly different (P < 0.05)?	Yes
					Kolmogorov-Smirnov (distance)	0.1486	0.1	Yes	ns		One- or two-tailed P value?	Two-tailed
											t, df	t=6.349, df=4
					F test to compare variances
					F, DFn, Dfd	3.108, 2, 2
					P value	0.4869
					P value summary	ns
					Significantly different (P < 0.05)?	No

## Sheet: figure.3j
	p1	IgG			H4K16-AC					p2	IgG			H4K16-AC					p3	IgG			H4K16-AC
	NC	0.0349853	0.0445823	0.0464577	0.0976775	0.0880993	0.0802975			NC	0.0555898	0.0515614	0.0662922	0.152778	0.184349	0.19904			NC	0.0300531	0.041545	0.0391798	0.161295	0.198569	0.244234
	sirt2-sh	0.0495863	0.0298894	0.0235185	0.217843	0.178244	0.150939			sirt2-sh	0.047217	0.058664	0.043319	0.312524	0.433523	0.340441			sirt2-sh	0.042774	0.043739	0.037612	0.560626	0.721972	0.673264
	Tukey's multiple comparisons test	Mean Diff.	95% CI of diff.	Significant?	Summary	Adjusted P Value				Tukey's multiple comparisons test	Mean Diff.	95% CI of diff.	Significant?	Summary	Adjusted P Value				Tukey's multiple comparisons test	Mean Diff.	95% CI of diff.	Significant?	Summary	Adjusted P Value
	NC:IgG vs. NC:H4K16-AC	-0.04668	-0.09612 to 0.002755	No	ns	0.0643				NC:IgG vs. NC:H4K16-AC	-0.1209	-0.2105 to -0.03133	Yes	*	0.0109				NC:IgG vs. NC:H4K16-AC	-0.1644	-0.2858 to -0.04305	Yes	*	0.0107
	NC:IgG vs. sirt2-sh:IgG	0.007677	-0.04176 to 0.05711	No	ns	0.9575				NC:IgG vs. sirt2-sh:IgG	0.008081	-0.08149 to 0.09766	No	ns	0.9909				NC:IgG vs. sirt2-sh:IgG	-0.004449	-0.1258 to 0.1169	No	ns	0.9994
	NC:IgG vs. sirt2-sh:H4K16-AC	-0.1403	-0.1898 to -0.09090	Yes	****	< 0.0001				NC:IgG vs. sirt2-sh:H4K16-AC	-0.3043	-0.3939 to -0.2148	Yes	****	< 0.0001				NC:IgG vs. sirt2-sh:H4K16-AC	-0.615	-0.7364 to -0.4936	Yes	****	< 0.0001
	NC:H4K16-AC vs. sirt2-sh:IgG	0.05436	0.004922 to 0.1038	Yes	*	0.032				NC:H4K16-AC vs. sirt2-sh:IgG	0.129	0.03941 to 0.2186	Yes	**	0.0075				NC:H4K16-AC vs. sirt2-sh:IgG	0.16	0.03860 to 0.2814	Yes	*	0.0124
	NC:H4K16-AC vs. sirt2-sh:H4K16-AC	-0.09365	-0.1431 to -0.04421	Yes	**	0.0014				NC:H4K16-AC vs. sirt2-sh:H4K16-AC	-0.1834	-0.2730 to -0.09387	Yes	***	0.0008				NC:H4K16-AC vs. sirt2-sh:H4K16-AC	-0.4506	-0.5720 to -0.3292	Yes	****	< 0.0001
	sirt2-sh:IgG vs. sirt2-sh:H4K16-AC	-0.148	-0.1974 to -0.09857	Yes	****	< 0.0001				sirt2-sh:IgG vs. sirt2-sh:H4K16-AC	-0.3124	-0.4020 to -0.2229	Yes	****	< 0.0001				sirt2-sh:IgG vs. sirt2-sh:H4K16-AC	-0.6106	-0.7320 to -0.4892	Yes	****	< 0.0001

## Sheet: figure.3l
		ctx-1
		A	B	C	D	E
		Loxp/sham/ctrl	KO/sham/ctrl	Loxp/OVX/ctrl	KO/OVX/ctrl	KO/OVX/shLRG1
		9.9369	9.20242	20.9594	19.1343	19.2109
		12.3449	11.6437	19.5755	15.8156	20.2148
		15.7374	16.9029	20.7463	14.7805	15.7005
		7.81975	14.4459	14.9316	12.859	13.5356
		8.48495	14.9928	18.0782	16.3872	19.5723
		16.3564	12.6131	15.9708	17.464	18.5376
		13.6899	8.5441	21.0716	15.912	19.2113
				17.0455	12.2874	17.8602
		Tukey's multiple comparisons test	Mean Diff.	95.00% CI of diff.	Below threshold?	Summary	Adjusted P Value
		Column C vs. Column D	2.967	0.05698 to 5.878	Yes	*	0.0452
		Column C vs. Column E	0.567	-2.343 to 3.477	No	ns	0.8763
		Column D vs. Column E	-2.4	-5.311 to 0.5100	No	ns	0.1186
		Table Analyzed	ctx-1
		Column C	Data Set-C
		vs.	vs.
		Column A	Data Set-A
		Unpaired t test
		P value	0.0008
		P value summary	***
		Significantly different (P < 0.05)?	Yes
		One- or two-tailed P value?	Two-tailed
		t, df	t=4.309, df=13
		How big is the difference?
		Mean of column A	12.05
		Mean of column C	18.55
		Difference between means (C - A) ± SEM	6.494 ± 1.507
		95% confidence interval	3.238 to 9.751
		R squared (eta squared)	0.5882
		F test to compare variances
		F, DFn, Dfd	2.028, 6, 7
		P value	0.3766
		P value summary	ns
		Significantly different (P < 0.05)?	No
		Normality of Residuals
		Test name	Statistics	P value	Passed normality test (alpha=0.05)?	P value summary
		Anderson-Darling (A2*)	0.3203	0.5021	Yes	ns
		D'Agostino-Pearson omnibus (K2)	2.881	0.2369	Yes	ns
		Shapiro-Wilk (W)	0.9422	0.4107	Yes	ns
		Kolmogorov-Smirnov (distance)	0.1202	0.1	Yes	ns

## Sheet: figure.3n
	BV/TV								Tb.N							Tb.Sp								Tb.th
	A	B	C	D	E				A	B	C	D	E			A	B	C	D	E				A	B	C	D	E
	Loxp/sham/ctrl	KO/sham/ctrl	Loxp/OVX/ctrl	KO/OVX/ctrl	KO/OVX/shLRG1				Loxp/sham/ctrl	KO/sham/ctrl	Loxp/OVX/ctrl	KO/OVX/ctrl	KO/OVX/shLRG1			Loxp/sham/ctrl	KO/sham/ctrl	Loxp/OVX/ctrl	KO/OVX/ctrl	KO/OVX/shLRG1				Loxp/sham/ctrl	KO/sham/ctrl	Loxp/OVX/ctrl	KO/OVX/ctrl	KO/OVX/shLRG1
	3.80783	2.96922	1.98005	3.25449	1.40426				0.54452	0.48582	0.34891	0.55703	0.23201			0.35128	0.3465	0.46076	0.36734	0.52451				0.06993	0.06112	0.05675	0.05843	0.06053
	3.6559	3.14597	2.12404	1.94633	0.39238				0.63579	0.55755	0.33455	0.32237	0.09106			0.32571	0.33034	0.40744	0.40401	0.52605				0.0575	0.05643	0.06349	0.06038	0.04309
	2.66112	2.80156	1.93439	2.42835	2.45961				0.42264	0.47936	0.31678	0.43779	0.36537			0.35471	0.34638	0.46641	0.38336	0.3956				0.06296	0.05844	0.06106	0.05547	0.06732
	3.59929	3.76155	1.48964	3.11324	1.32442				0.60619	0.62801	0.24468	0.49833	0.25316			0.3655	0.3406	0.54033	0.39066	0.40318				0.05938	0.0599	0.06088	0.06247	0.05232
	4.1407	4.39055	2.44437	2.12284	2.39048				0.61757	0.68582	0.36165	0.3772	0.37978			0.33906	0.31392	0.48636	0.37177	0.38184				0.06705	0.06402	0.06759	0.05628	0.06294
	3.36363	6.08151	1.69081	2.03369	2.16948				0.51062	0.88413	0.25155	0.32083	0.37354			0.44495	0.31206	0.57961	0.41571	0.40299				0.06587	0.06879	0.06722	0.06339	0.05808
	5.66952	3.97997	2.01344	2.85531	2.44885				0.94909	0.58008	0.36315	0.48538	0.34816			0.30574	0.36688	0.38519	0.36293	0.42946				0.05974	0.06861	0.05544	0.05883	0.07034
			1.54582	2.7516	2.27419						0.27295	0.44572	0.36651					0.39527	0.38097	0.3916						0.05663	0.06173	0.06205
	Tukey's multiple comparisons test	Mean Diff.	95.00% CI of diff.	Below threshold?	Summary	Adjusted P Value			Tukey's multiple comparisons test	Mean Diff.	95.00% CI of diff.	Below threshold?	Summary	Adjusted P Value		Tukey's multiple comparisons test	Mean Diff.	95.00% CI of diff.	Below threshold?	Summary	Adjusted P Value			Tukey's multiple comparisons test	Mean Diff.	95.00% CI of diff.	Below threshold?	Summary	Adjusted P Value
	Column C vs. Column D	-0.6604	-1.355 to 0.03437	No	ns	0.0644			Column C vs. Column D	-0.1188	-0.2219 to -0.01575	Yes	*	0.0221		Column C vs. Column D	0.08058	0.01281 to 0.1483	Yes	*	0.0181			Column C vs. Column D	0.00151	-0.005945 to 0.008965	No	ns	0.8671	C-D
	Column C vs. Column E	0.04486	-0.6499 to 0.7396	No	ns	0.9855			Column C vs. Column E	0.01058	-0.09247 to 0.1136	No	ns	0.9638		Column C vs. Column E	0.03327	-0.03450 to 0.1010	No	ns	0.4451			Column C vs. Column E	0.001549	-0.005907 to 0.009004	No	ns	0.8607	C-E
	Column D vs. Column E	0.7053	0.01050 to 1.400	Yes	*	0.0462			Column D vs. Column E	0.1294	0.02633 to 0.2324	Yes	*	0.0124		Column D vs. Column E	-0.04731	-0.1151 to 0.02045	No	ns	0.2074			Column D vs. Column E	3.875e-05	-0.007417 to 0.007494	No	ns	>0.9999	D-E
	Table Analyzed	BV/TV														Table Analyzed	Tb.Sp							Table Analyzed	Tb.th
									Table Analyzed	Tb.N
	Column C	WT/OVX/GFP														Column C	Data Set-C							Column B	Data Set-B
	vs.	vs.							Column C	Data Set-C						vs.	vs.							vs.	vs.
	Column A	WT/sham/GFP							vs.	vs.						Column A	Data Set-A							Column A	Data Set-A
									Column A	Data Set-A
	Unpaired t test															Unpaired t test								Unpaired t test
	P value	<0.0001							Unpaired t test							P value	0.0033							P value	0.7769
	P value summary	****							P value	0.0003						P value summary	**							P value summary	ns
	Significantly different (P < 0.05)?	Yes							P value summary	***						Significantly different (P < 0.05)?	Yes							Significantly different (P < 0.05)?	No
	One- or two-tailed P value?	Two-tailed							Significantly different (P < 0.05)?	Yes						One- or two-tailed P value?	Two-tailed							One- or two-tailed P value?	Two-tailed
	t, df	t=5.586, df=13							One- or two-tailed P value?	Two-tailed						t, df	t=3.586, df=13							t, df	t=0.2898, df=12
									t, df	t=4.913, df=13
	How big is the difference?															How big is the difference?								How big is the difference?
	Mean of column A	3.843							How big is the difference?							Mean of column A	0.3553							Mean of column A	0.0632
	Mean of column C	1.903							Mean of column A	0.6123						Mean of column C	0.4652							Mean of column B	0.06247
	Difference between means (C - A) ± SEM	-1.940 ± 0.3472							Mean of column C	0.3118						Difference between means (C - A) ± SEM	0.1099 ± 0.03065							Difference between means (B - A) ± SEM	-0.0007314 ± 0.002524
	95% confidence interval	-2.690 to -1.190							Difference between means (C - A) ± SEM	-0.3006 ± 0.06118						95% confidence interval	0.04368 to 0.1761							95% confidence interval	-0.006231 to 0.004768
	R squared (eta squared)	0.7059							95% confidence interval	-0.4327 to -0.1684						R squared (eta squared)	0.4972							R squared (eta squared)	0.00695
									R squared (eta squared)	0.65
	F test to compare variances															F test to compare variances								F test to compare variances
	F, DFn, Dfd	8.523, 6, 7							F test to compare variances							F, DFn, Dfd	2.467, 7, 6							F, DFn, Dfd	1.117, 6, 6
	P value	0.0123							F, DFn, Dfd	11.53, 6, 7						P value	0.2913							P value	0.8962
	P value summary	*							P value	0.005						P value summary	ns							P value summary	ns
	Significantly different (P < 0.05)?	Yes							P value summary	**						Significantly different (P < 0.05)?	No							Significantly different (P < 0.05)?	No
									Significantly different (P < 0.05)?	Yes
	Normality of Residuals															Normality of Residuals								Normality of Residuals
	Test name	Statistics	P value	Passed normality test (alpha=0.05)?	P value summary				Normality of Residuals							Test name	Statistics	P value	Passed normality test (alpha=0.05)?	P value summary				Test name	Statistics	P value	Passed normality test (alpha=0.05)?	P value summary
	Anderson-Darling (A2*)	0.7699	0.035	No	*				Test name	Statistics	P value	Passed normality test (alpha=0.05)?	P value summary			Anderson-Darling (A2*)	0.422	0.2801	Yes	ns				Anderson-Darling (A2*)	0.294	0.5817	Yes	ns
	D'Agostino-Pearson omnibus (K2)	11.61	0.003	No	**				Anderson-Darling (A2*)	0.9359	0.0129	No	*			D'Agostino-Pearson omnibus (K2)	1.333	0.5134	Yes	ns				D'Agostino-Pearson omnibus (K2)	4.877	0.0873	Yes	ns
	Shapiro-Wilk (W)	0.8694	0.0331	No	*				D'Agostino-Pearson omnibus (K2)	15.16	0.0005	No	***			Shapiro-Wilk (W)	0.9345	0.3183	Yes	ns				Shapiro-Wilk (W)	0.9646	0.2668	Yes	ns
	Kolmogorov-Smirnov (distance)	0.189	0.1	Yes	ns				Shapiro-Wilk (W)	0.8285	0.0087	No	**			Kolmogorov-Smirnov (distance)	0.1623	0.1	Yes	ns				Kolmogorov-Smirnov (distance)	0.0702	0.1	Yes	ns
									Kolmogorov-Smirnov (distance)	0.2593	0.0077	No	**
									Table Analyzed	Tb.N
									Column C	Data Set-C
									vs.	vs.
									Column A	Data Set-A
									Mann Whitney test
									P value	0.0003
									Exact or approximate P value?	Exact
									P value summary	***
									Significantly different (P < 0.05)?	Yes
									One- or two-tailed P value?	Two-tailed
									Sum of ranks in column A,C	84 , 36
									Mann-Whitney U	0
