# Supplementary material for: SIRT2 regulates extracellular vesicle-mediated liver–bone communication
Source: Nat Metab. 2023 May 15;5(5):821–41. doi: 10.1038/s42255-023-00803-0 (PMC10229428; doi:10.1038/s42255-023-00803-0)
Supplement: Source Data Fig. 4 — Statistical source data and unprocessed western blots. [file 42255_2023_803_MOESM7_ESM.xlsx]

## Sheet: figure.4c
	number
	NC	shSIRT2	shSIRT2/LRG1
	63.3333	37.3333	61.6667
	56.3333	29	59.2
	50.25	35	50
	Tukey's multiple comparisons test	Mean Diff.	95.00% CI of diff.	Below threshold?	Summary	Adjusted P Value
	Column A vs. Column B	22.86	8.459 to 37.26	Yes	**	0.0067
	Column A vs. Column C	-0.3167	-14.72 to 14.09	No	ns	0.9975
	Column B vs. Column C	-23.18	-37.58 to -8.775	Yes	**	0.0062
	ANOVA summary
	F	16.04
	P value	0.0039
	P value summary	**
	Significant diff. among means (P < 0.05)?	Yes
	R squared	0.8424
	Brown-Forsythe test
	F (DFn, DFd)	0.1284 (2, 6)
	P value	0.8818
	P value summary	ns
	Are SDs significantly different (P < 0.05)?	No
	Bartlett's test
	Bartlett's statistic (corrected)
	P value
	P value summary
	Are SDs significantly different (P < 0.05)?
	ANOVA table	SS	DF	MS	F (DFn, DFd)	P value
	Treatment (between columns)	1060	2	530	F (2, 6) = 16.04	P=0.0039
	Residual (within columns)	198.3	6	33.05
	Total	1258	8
	Normality of Residuals
	Test name	Statistics	P value	Passed normality test (alpha=0.05)?	P value summary
	Anderson-Darling (A2*)	0.3205	0.4579	Yes	ns
	D'Agostino-Pearson omnibus (K2)	1.575	0.4549	Yes	ns
	Shapiro-Wilk (W)	0.923	0.4173	Yes	ns
	Kolmogorov-Smirnov (distance)	0.1647	0.1	Yes	ns

## Sheet: figure.4d
	area%
	NC	shSIRT2	shSIRT2/LRG1
	66.0501	31.3553	77.1107
	73.5912	27.6568	81.5234
	79.1086	26.2183	70.5185
	Tukey's multiple comparisons test	Mean Diff.	95.00% CI of diff.	Below threshold?	Summary	Adjusted P Value
	Column A vs. Column B	44.51	31.52 to 57.50	Yes	***	0.0001
	Column A vs. Column C	-3.468	-16.46 to 9.523	No	ns	0.706
	Column B vs. Column C	-47.97	-60.96 to -34.98	Yes	****	<0.0001
	ANOVA summary
	F	79.85
	P value	<0.0001
	P value summary	****
	Significant diff. among means (P < 0.05)?	Yes
	R squared	0.9638
	Brown-Forsythe test
	F (DFn, DFd)	0.5635 (2, 6)
	P value	0.5967
	P value summary	ns
	Are SDs significantly different (P < 0.05)?	No
	Bartlett's test
	Bartlett's statistic (corrected)
	P value
	P value summary
	Are SDs significantly different (P < 0.05)?
	ANOVA table	SS	DF	MS	F (DFn, DFd)	P value
	Treatment (between columns)	4294	2	2147	F (2, 6) = 79.85	P<0.0001
	Residual (within columns)	161.3	6	26.89
	Total	4456	8
	Normality of Residuals
	Test name	Statistics	P value	Passed normality test (alpha=0.05)?	P value summary
	Anderson-Darling (A2*)	0.198	0.8353	Yes	ns
	D'Agostino-Pearson omnibus (K2)	0.3993	0.819	Yes	ns
	Shapiro-Wilk (W)	0.9553	0.7478	Yes	ns
	Kolmogorov-Smirnov (distance)	0.1265	0.1	Yes	ns

## Sheet: figure.4e
	Relative NFatc1 mRNA								Relative Acp5 mRNA						Relative CTSK mRNA							Relative DC-stamp mRNA
	A	B	C						A	B	C				A	B	C					A	B	C
	NC	shSIRT2	shSIRT2/LRG1						NC	shSIRT2	shSIRT2/LRG1				NC	shSIRT2	shSIRT2/LRG1					NC	shSIRT2	shSIRT2/LRG1
	1.00188	0.659928	1.04844						0.980635	0.188523	1.15119				0.933499	0.200636	1.21288					0.991164	0.0223686	1.05622
	1.03233	0.542581	1.04956						0.945302	0.337852	0.973251				1.121	0.171	0.907898					1.04101	0.0317385	1.04853
	0.966864	0.519599	1.23155						1.07875	0.241025	1.04438				0.955612	0.18322	1.18077					0.978572	0.0224542	1.12006
	Tukey's multiple comparisons test	Mean Diff.	95.00% CI of diff.	Below threshold?	Summary	Adjusted P Value		Tukey's multiple comparisons test	Mean Diff.	95.00% CI of diff.	Below threshold?	Summary	Adjusted P Value		Tukey's multiple comparisons test	Mean Diff.	95.00% CI of diff.	Below threshold?	Summary	Adjusted P Value		Tukey's multiple comparisons test	Mean Diff.	95.00% CI of diff.	Below threshold?	Summary	Adjusted P Value
	Column A vs. Column B	0.4263	0.2331 to 0.6196	Yes	**	0.0012		Column A vs. Column B	0.7458	0.5488 to 0.9427	Yes	****	<0.0001		Column A vs. Column B	0.8184	0.5335 to 1.103	Yes	***	0.0003		Column A vs. Column B	0.9781	0.9035 to 1.053	Yes	****	<0.0001
	Column A vs. Column C	-0.1095	-0.3027 to 0.08374	No	ns	0.2672		Column A vs. Column C	-0.05471	-0.2517 to 0.1422	No	ns	0.6871		Column A vs. Column C	-0.09715	-0.3821 to 0.1878	No	ns	0.5778		Column A vs. Column C	-0.07135	-0.1460 to 0.003255	No	ns	0.059
	Column B vs. Column C	-0.5358	-0.7290 to -0.3426	Yes	***	0.0004		Column B vs. Column C	-0.8005	-0.9974 to -0.6035	Yes	****	<0.0001		Column B vs. Column C	-0.9156	-1.200 to -0.6306	Yes	***	0.0002		Column B vs. Column C	-1.049	-1.124 to -0.9748	Yes	****	<0.0001
	ANOVA summary							ANOVA summary							ANOVA summary							ANOVA summary
	F	40.41						F	97.07						F	58.66						F	1163
	P value	0.0003						P value	<0.0001						P value	0.0001						P value	<0.0001
	P value summary	***						P value summary	****						P value summary	***						P value summary	****
	Significant diff. among means (P < 0.05)?	Yes						Significant diff. among means (P < 0.05)?	Yes						Significant diff. among means (P < 0.05)?	Yes						Significant diff. among means (P < 0.05)?	Yes
	R squared	0.9309						R squared	0.97						R squared	0.9513						R squared	0.9974
	Brown-Forsythe test							Brown-Forsythe test							Brown-Forsythe test							Brown-Forsythe test
	F (DFn, DFd)	0.2333 (2, 6)						F (DFn, DFd)	0.06538 (2, 6)						F (DFn, DFd)	0.6283 (2, 6)						F (DFn, DFd)	0.5887 (2, 6)
	P value	0.7988						P value	0.9374						P value	0.5653						P value	0.5842
	P value summary	ns						P value summary	ns						P value summary	ns						P value summary	ns
	Are SDs significantly different (P < 0.05)?	No						Are SDs significantly different (P < 0.05)?	No						Are SDs significantly different (P < 0.05)?	No						Are SDs significantly different (P < 0.05)?	No
	Bartlett's test							Bartlett's test							Bartlett's test							Bartlett's test
	Bartlett's statistic (corrected)							Bartlett's statistic (corrected)							Bartlett's statistic (corrected)							Bartlett's statistic (corrected)
	P value							P value							P value							P value
	P value summary							P value summary							P value summary							P value summary
	Are SDs significantly different (P < 0.05)?							Are SDs significantly different (P < 0.05)?							Are SDs significantly different (P < 0.05)?							Are SDs significantly different (P < 0.05)?
	ANOVA table	SS	DF	MS	F (DFn, DFd)	P value		ANOVA table	SS	DF	MS	F (DFn, DFd)	P value		ANOVA table	SS	DF	MS	F (DFn, DFd)	P value		ANOVA table	SS	DF	MS	F (DFn, DFd)	P value
	Treatment (between columns)	0.4808	2	0.2404	F (2, 6) = 40.41	P=0.0003		Treatment (between columns)	1.2	2	0.6	F (2, 6) = 97.07	P<0.0001		Treatment (between columns)	1.518	2	0.7588	F (2, 6) = 58.66	P=0.0001		Treatment (between columns)	2.063	2	1.031	F (2, 6) = 1163	P<0.0001
	Residual (within columns)	0.03569	6	0.005949				Residual (within columns)	0.03708	6	0.00618				Residual (within columns)	0.07761	6	0.01294				Residual (within columns)	0.005322	6	0.0008869
	Total	0.5165	8					Total	1.237	8					Total	1.595	8					Total	2.068	8
	Normality of Residuals							Normality of Residuals							Normality of Residuals							Normality of Residuals
	Test name	Statistics	P value	Passed normality test (alpha=0.05)?	P value summary			Test name	Statistics	P value	Passed normality test (alpha=0.05)?	P value summary			Test name	Statistics	P value	Passed normality test (alpha=0.05)?	P value summary			Test name	Statistics	P value	Passed normality test (alpha=0.05)?	P value summary
	Anderson-Darling (A2*)	0.5213	0.1321	Yes	ns			Anderson-Darling (A2*)	0.5049	0.147	Yes	ns			Anderson-Darling (A2*)	0.2547	0.6347	Yes	ns			Anderson-Darling (A2*)	0.4935	0.1582	Yes	ns
	D'Agostino-Pearson omnibus (K2)	1.857	0.3952	Yes	ns			D'Agostino-Pearson omnibus (K2)	2.183	0.3356	Yes	ns			D'Agostino-Pearson omnibus (K2)	1.256	0.5337	Yes	ns			D'Agostino-Pearson omnibus (K2)	1.813	0.4039	Yes	ns
	Shapiro-Wilk (W)	0.8644	0.107	Yes	ns			Shapiro-Wilk (W)	0.8784	0.1509	Yes	ns			Shapiro-Wilk (W)	0.9387	0.5681	Yes	ns			Shapiro-Wilk (W)	0.8736	0.1342	Yes	ns
	Kolmogorov-Smirnov (distance)	0.2367	0.1	Yes	ns			Kolmogorov-Smirnov (distance)	0.236	0.1	Yes	ns			Kolmogorov-Smirnov (distance)	0.1279	0.1	Yes	ns			Kolmogorov-Smirnov (distance)	0.214	0.1	Yes	ns

## Sheet: figure.4i
									Tb.N								Tb.TH								Tb.SP
	BV/TV								Ctrl	NC	shSIRT2	shSIRT2-shLRG1	LRG1-OE				Ctrl	NC	shSIRT2	shSIRT2-shLRG1	LRG1-OE				Ctrl	NC	shSIRT2	shSIRT2-shLRG1	LRG1-OE
	Ctrl	NC	shSIRT2	shSIRT2-shLRG1	LRG1-OE				0.60601	0.36267	0.33624	0.25069	0.39888				0.05359	0.06223	0.07169	0.05215	0.05939				0.34122	0.3927	0.55852	0.50261	0.40605
	3.24745	2.2569	2.41062	1.30736	2.36881				0.65208	0.12428	0.35373	0.21298	0.42419				0.06138	0.05195	0.05562	0.05514	0.05812				0.33154	0.66378	0.44186	0.53055	0.37365
	4.00268	0.64562	1.9674	1.17439	2.46519				0.53419	0.26863	0.41499	0.20866	0.61969				0.05907	0.05863	0.06034	0.06062	0.06224				0.34813	0.4988	0.38912	0.5594	0.37338
	3.15543	1.57486	2.50405	1.26489	3.85678				0.79749	0.29309	0.32633	0.35334	0.47435				0.06797	0.04591	0.06624	0.06163	0.06599				0.33191	0.39431	0.43764	0.46585	0.42569
	5.42039	1.34564	2.16165	2.1777	3.13008				0.63582	0.28323	0.32414	0.31898	0.4022				0.05871	0.0587	0.06211	0.06291	0.06053				0.30976	0.47379	0.5216	0.4209	0.4283
	3.73305	1.6625	2.01318	2.00676	2.43437				0.7718	0.30355	0.40538	0.34632	0.54785				0.06304	0.05653	0.06692	0.05585	0.06151				0.30826	0.39778	0.40053	0.43338	0.36023
	4.86574	1.7161	2.71282	1.93434	3.37004				0.91356	0.26296	0.28589	0.10192	0.47042				0.06563	0.05939	0.06387	0.0482	0.06907				0.30367	0.54057	0.43809	0.66043	0.41157
	5.99564	1.56163	1.8259	0.49128	3.24931
																									Table Analyzed	Tb.SP
									Table Analyzed	Tb.N							Table Analyzed	Tb.TH
	Table Analyzed	BV/TV																							Column B	Data Set-B
									Column B	NC							Column B	Data Set-B							vs.	vs.
	Column B	NC							vs.	vs.							vs.	vs.							Column A	Data Set-A
	vs.	vs.							Column A	Ctrl							Column A	Data Set-A
	Column A	Ctrl																							Unpaired t test
									Unpaired t test								Unpaired t test								P value	0.0016
	Unpaired t test								P value	<0.0001							P value	0.0868							P value summary	**
	P value	<0.0001							P value summary	****							P value summary	ns							Significantly different (P < 0.05)?	Yes
	P value summary	****							Significantly different (P < 0.05)?	Yes							Significantly different (P < 0.05)?	No							One- or two-tailed P value?	Two-tailed
	Significantly different (P < 0.05)?	Yes							One- or two-tailed P value?	Two-tailed							One- or two-tailed P value?	Two-tailed							t, df	t=4.062, df=12
	One- or two-tailed P value?	Two-tailed							t, df	t=7.600, df=12							t, df	t=1.865, df=12
	t, df	t=6.183, df=12																							How big is the difference?
									How big is the difference?								How big is the difference?								Mean of column A	0.3249
	How big is the difference?								Mean of column A	0.7016							Mean of column A	0.06134							Mean of column B	0.4802
	Mean of column A	4.346							Mean of column B	0.2712							Mean of column B	0.05619							Difference between means (B - A) ± SEM	0.1553 ± 0.03824
	Mean of column B	1.538							Difference between means (B - A) ± SEM	-0.4304 ± 0.05663							Difference between means (B - A) ± SEM	-0.005150 ± 0.002761							95% confidence interval	0.07200 to 0.2386
	Difference between means (B - A) ± SEM	-2.808 ± 0.4542							95% confidence interval	-0.5537 to -0.3070							95% confidence interval	-0.01117 to 0.0008653							R squared (eta squared)	0.5789
	95% confidence interval	-3.798 to -1.819							R squared (eta squared)	0.828							R squared (eta squared)	0.2248
	R squared (eta squared)	0.7611																							F test to compare variances
									F test to compare variances								F test to compare variances								F, DFn, Dfd	32.09, 6, 6
	F test to compare variances								F, DFn, Dfd	3.249, 6, 6							F, DFn, Dfd	1.330, 6, 6							P value	0.0005
	F, DFn, Dfd	5.191, 6, 6							P value	0.1773							P value	0.7379							P value summary	***
	P value	0.0652							P value summary	ns							P value summary	ns							Significantly different (P < 0.05)?	Yes
	P value summary	ns							Significantly different (P < 0.05)?	No							Significantly different (P < 0.05)?	No
	Significantly different (P < 0.05)?	No																							Normality of Residuals
									Normality of Residuals								Normality of Residuals								Test name	Statistics	P value	Passed normality test (alpha=0.05)?	P value summary
	Normality of Residuals								Test name	Statistics	P value	Passed normality test (alpha=0.05)?	P value summary				Test name	Statistics	P value	Passed normality test (alpha=0.05)?	P value summary				Anderson-Darling (A2*)	0.7218	0.0458	No	*
	Test name	Statistics	P value	Passed normality test (alpha=0.05)?	P value summary				Anderson-Darling (A2*)	0.1658	0.9221	Yes	ns				Anderson-Darling (A2*)	0.3024	0.5285	Yes	ns				D'Agostino-Pearson omnibus (K2)	8.801	0.0123	No	*
	Anderson-Darling (A2*)	0.1714	0.9118	Yes	ns				D'Agostino-Pearson omnibus (K2)	0.3068	0.8578	Yes	ns				D'Agostino-Pearson omnibus (K2)	1.638	0.4408	Yes	ns				Shapiro-Wilk (W)	0.8616	0.032	No	*
	D'Agostino-Pearson omnibus (K2)	0.4291	0.8069	Yes	ns				Shapiro-Wilk (W)	0.9781	0.9622	Yes	ns				Shapiro-Wilk (W)	0.9461	0.5024	Yes	ns				Kolmogorov-Smirnov (distance)	0.225	0.053	Yes	ns
	Shapiro-Wilk (W)	0.9713	0.8932	Yes	ns				Kolmogorov-Smirnov (distance)	0.1106	0.1	Yes	ns				Kolmogorov-Smirnov (distance)	0.146	0.1	Yes	ns
	Kolmogorov-Smirnov (distance)	0.1277	0.1	Yes	ns
									Tukey's multiple comparisons test	Mean Diff.	95.00% CI of diff.	Below threshold?	Summary	Adjusted P Value			Tukey's multiple comparisons test	Mean Diff.	95.00% CI of diff.	Below threshold?	Summary	Adjusted P Value			Tukey's multiple comparisons test	Mean Diff.	95.00% CI of diff.	Below threshold?	Summary	Adjusted P Value
									NC vs. shSIRT2	-0.07833	-0.1885 to 0.03181	No	ns	0.2301			NC vs. shSIRT2	-0.007636	-0.01504 to -0.0002274	Yes	*	0.0417			NC vs. shSIRT2	0.02491	-0.08304 to 0.1329	No	ns	0.9192
									NC vs. shSIRT2-shLRG1	0.01507	-0.09507 to 0.1252	No	ns	0.9812			NC vs. shSIRT2-shLRG1	-0.0004514	-0.007860 to 0.006957	No	ns	0.9983			NC vs. shSIRT2-shLRG1	-0.0302	-0.1381 to 0.07775	No	ns	0.8664
	Tukey's multiple comparisons test	Mean Diff.	95.00% CI of diff.	Below threshold?	Summary	Adjusted P Value			NC vs. LRG1-OE	-0.2056	-0.3157 to -0.09545	Yes	***	0.0002			NC vs. LRG1-OE	-0.006216	-0.01362 to 0.001193	No	ns	0.1227			NC vs. LRG1-OE	0.08327	-0.02469 to 0.1912	No	ns	0.173
	NC vs. shSIRT2	-0.6903	-1.433 to 0.05268	No	ns	0.0752			shSIRT2 vs. shSIRT2-shLRG1	0.0934	-0.01674 to 0.2035	No	ns	0.1171			shSIRT2 vs. shSIRT2-shLRG1	0.007184	-0.0002241 to 0.01459	No	ns	0.0596			shSIRT2 vs. shSIRT2-shLRG1	-0.05511	-0.1631 to 0.05284	No	ns	0.5066
	NC vs. shSIRT2-shLRG1	0.05808	-0.6849 to 0.8011	No	ns	0.9964			shSIRT2 vs. LRG1-OE	-0.1273	-0.2374 to -0.01713	Yes	*	0.0193			shSIRT2 vs. LRG1-OE	0.00142	-0.005988 to 0.008828	No	ns	0.9513			shSIRT2 vs. LRG1-OE	0.05836	-0.04960 to 0.1663	No	ns	0.4581
	NC vs. LRG1-OE	-1.444	-2.187 to -0.7015	Yes	****	<0.0001			shSIRT2-shLRG1 vs. LRG1-OE	-0.2207	-0.3308 to -0.1105	Yes	****	<0.0001			shSIRT2-shLRG1 vs. LRG1-OE	-0.005764	-0.01317 to 0.001644	No	ns	0.1674			shSIRT2-shLRG1 vs. LRG1-OE	0.1135	0.005513 to 0.2214	Yes	*	0.0369
	shSIRT2 vs. shSIRT2-shLRG1	0.7484	0.005394 to 1.491	Yes	*	0.0479
	shSIRT2 vs. LRG1-OE	-0.7541	-1.497 to -0.01112	Yes	*	0.0458
	shSIRT2-shLRG1 vs. LRG1-OE	-1.503	-2.246 to -0.7595	Yes	****	<0.0001

## Sheet: figure.4j
	CTX-1
	Ctrl	NC	shSIRT2	shSIRT2-shLRG1	LRG1-OE
	13.1515	21.0526	18.1387	20.4719	16.2855
	15.3338	18.2675	15.333	16.6126	12.7706
	14.5633	19.1569	17.1021	21.4024	13.9961
	10.9955	18.0348	17.5937	19.1166	13.0955
	11.0497	15.4734	14.3319	21.7418	16.7152
	8.22845	17.0636	14.9591	17.5793	14.777
	12.1112	22.2045	17.0433	15.4124	14.1972
	Table Analyzed	ctx-1				Tukey's multiple comparisons test	Mean Diff.	95.00% CI of diff.	Below threshold?	Summary	Adjusted P Value
						Column B vs. Column C	2.393	-0.5254 to 5.312	No	ns	0.1355
	Column B	Data Set-B				Column B vs. Column D	-0.1548	-3.073 to 2.764	No	ns	0.9989
	vs.	vs.				Column B vs. Column E	4.202	1.284 to 7.121	Yes	**	0.003
	Column A	Data Set-A				Column C vs. Column D	-2.548	-5.466 to 0.3706	No	ns	0.1024
						Column C vs. Column E	1.809	-1.109 to 4.728	No	ns	0.3406
	Unpaired t test					Column D vs. Column E	4.357	1.439 to 7.276	Yes	**	0.0021
	P value	0.0002
	P value summary	***
	Significantly different (P < 0.05)?	Yes
	One- or two-tailed P value?	Two-tailed
	t, df	t=5.198, df=12
	How big is the difference?
	Mean of column A	12.2
	Mean of column B	18.75
	Difference between means (B - A) ± SEM	6.546 ± 1.259
	95% confidence interval	3.802 to 9.289
	R squared (eta squared)	0.6925
	F test to compare variances
	F, DFn, Dfd	1.099, 6, 6
	P value	0.9117
	P value summary	ns
	Significantly different (P < 0.05)?	No
	Normality of Residuals
	Test name	Statistics	P value	Passed normality test (alpha=0.05)?	P value summary
	Anderson-Darling (A2*)	0.2181	0.8002	Yes	ns
	D'Agostino-Pearson omnibus (K2)	0.2969	0.8621	Yes	ns
	Shapiro-Wilk (W)	0.9627	0.7672	Yes	ns
	Kolmogorov-Smirnov (distance)	0.1312	0.1	Yes	ns

## Sheet: figure.4l
	OC area
	Ctrl	NC	shSIRT2	shSIRT2-shLRG1	LRG1-OE
	0.19708	0.556153	0.604461	0.629199	0.358709
	0.271907	0.610277	0.464636	0.548021	0.34171
	0.274702	0.702111	0.416415	0.665562	0.432364
	0.181991	0.674918	0.420709	0.490142	0.312911
	0.226078	0.59633	0.392744	0.693903	0.448493
	0.451888	0.442022	0.424127	0.675851	0.421514
	0.352493	0.542275	0.453785	0.600109	0.309824
	Table Analyzed					Tukey's multiple comparisons test	Mean Diff.	95.00% CI of diff.	Below threshold?	Summary	Adjusted P Value
						Column B vs. Column C	0.1353	0.02730 to 0.2433	Yes	*	0.0103
	Column B	Data Set-B				Column B vs. Column D	-0.02553	-0.1335 to 0.08248	No	ns	0.9138
	vs.	vs.				Column B vs. Column E	0.2141	0.1061 to 0.3221	Yes	****	<0.0001
	Column A	Data Set-A				Column C vs. Column D	-0.1608	-0.2689 to -0.05283	Yes	**	0.0021
						Column C vs. Column E	0.07876	-0.02925 to 0.1868	No	ns	0.2117
	Unpaired t test					Column D vs. Column E	0.2396	0.1316 to 0.3476	Yes	****	<0.0001
	P value	<0.0001
	P value summary	****
	Significantly different (P < 0.05)?	Yes
	One- or two-tailed P value?	Two-tailed
	t, df	t=6.353, df=12
	How big is the difference?
	Mean of column A	0.2794
	Mean of column B	0.5892
	Difference between means (B - A) ± SEM	0.3097 ± 0.04875
	95% confidence interval	0.2035 to 0.4159
	R squared (eta squared)	0.7708
	F test to compare variances
	F, DFn, Dfd	1.192, 6, 6
	P value	0.8368
	P value summary	ns
	Significantly different (P < 0.05)?	No
	Normality of Residuals
	Test name	Statistics	P value	Passed normality test (alpha=0.05)?	P value summary
	Anderson-Darling (A2*)	0.1656	0.9225	Yes	ns
	D'Agostino-Pearson omnibus (K2)	0.3815	0.8264	Yes	ns
	Shapiro-Wilk (W)	0.9824	0.9864	Yes	ns
	Kolmogorov-Smirnov (distance)	0.1191	0.1	Yes	ns
