# Supplementary material for: SIRT2 regulates extracellular vesicle-mediated liver–bone communication
Source: Nat Metab. 2023 May 15;5(5):821–41. doi: 10.1038/s42255-023-00803-0 (PMC10229428; doi:10.1038/s42255-023-00803-0)
Supplement: Source Data Fig. 5 — Statistical source data and unprocessed western blots. [file 42255_2023_803_MOESM8_ESM.xlsx]

## Sheet: figure.5e
		ratio of nuclear-p65/total fluorescence
		ctrl	rankl	rankl+lrg1-sEVs			Tukey's multiple comparisons test	Mean Diff.	95.00% CI of diff.	Below threshold?	Summary	Adjusted P Value
	1	11.2195	54.0466	8.86849			Column A vs. Column B	-41.1	-51.40 to -30.79	Yes	****	<0.0001
	2	14.3846	46.4385	15.7306			Column A vs. Column C	-1.487	-11.79 to 8.817	No	ns	0.8993
	3	8.52879	56.9402	13.9945			Column B vs. Column C	39.61	29.31 to 49.91	Yes	****	<0.0001
		ANOVA summary
		F	96.37
		P value	<0.0001
		P value summary	****
		Significant diff. among means (P < 0.05)?	Yes
		R squared	0.9698
		Brown-Forsythe test
		F (DFn, DFd)	0.2443 (2, 6)
		P value	0.7907
		P value summary	ns
		Are SDs significantly different (P < 0.05)?	No
		Bartlett's test
		Bartlett's statistic (corrected)
		P value
		P value summary
		Are SDs significantly different (P < 0.05)?
		ANOVA table	SS	DF	MS	F (DFn, DFd)	P value
		Treatment (between columns)	3260	2	1630	F (2, 6) = 96.37	P<0.0001
		Residual (within columns)	101.5	6	16.91
		Total	3362	8
		Normality of Residuals
		Test name	Statistics	P value	Passed normality test (alpha=0.05)?	P value summary
		Anderson-Darling (A2*)	0.2983	0.5123	Yes	ns
		D'Agostino-Pearson omnibus (K2)	1.028	0.5981	Yes	ns
		Shapiro-Wilk (W)	0.9367	0.5472	Yes	ns
		Kolmogorov-Smirnov (distance)	0.18	0.1	Yes	ns

## Sheet: figure.5h
	ratio of nuclear-p65/total fluorescence
	loxp	SIRT2-KOhep
	31.3901	16.7914			Test name	Statistics	P value	Passed normality test (alpha=0.05)?	P value summary		Table Analyzed	female
	36.1426	16.9924			Anderson-Darling (A2*)	N too small
	32.6208	12.6049			D'Agostino-Pearson omnibus (K2)	N too small					Unpaired t test
					Shapiro-Wilk (W)	0.9368	0.6332	Yes	ns		P value	0.0009
					Kolmogorov-Smirnov (distance)	0.226	0.1	Yes	ns		P value summary	***
											Significantly different (P < 0.05)?	Yes
					F test to compare variances						One- or two-tailed P value?	Two-tailed
					F, DFn, Dfd	1.009, 2, 2					t, df	t=8.880, df=4
					P value	0.9957
					P value summary	ns
					Significantly different (P < 0.05)?	No

## Sheet: figure.5j
	ratio of nuclear-p65/total fluorescence										Table Analyzed	male
	loxp	SIRT2-KOhep			Test name	Statistics	P value	Passed normality test (alpha=0.05)?	P value summary
	42.8706	17.9316			Anderson-Darling (A2*)	N too small					Unpaired t test
	38.7735	22.3446			D'Agostino-Pearson omnibus (K2)	N too small					P value	0.0005
	39.2795	21.5725			Shapiro-Wilk (W)	0.9453	0.7025	Yes	ns		P value summary	***
					Kolmogorov-Smirnov (distance)	0.1917	0.1	Yes	ns		Significantly different (P < 0.05)?	Yes
											One- or two-tailed P value?	Two-tailed
					F test to compare variances						t, df	t=10.50, df=4
					F, DFn, Dfd	1.113, 2, 2
					P value	0.9464
					P value summary	ns
					Significantly different (P < 0.05)?	No

## Sheet: figure.5l
	area%
	NC-sEVs	LRG1-sEVs	Sc3060+LRG1-sEVs	JSH23+LRG1-sEVs			Tukey's multiple comparisons test	Mean Diff.	95.00% CI of diff.	Below threshold?	Summary	Adjusted P Value
	53.3333	20.6667	21.6667	22.6667			Column A vs. Column B	31.67	27.22 to 36.12	Yes	****	<0.0001
	51	22	22.3333	19			Column A vs. Column C	30.56	26.10 to 35.01	Yes	****	<0.0001
	54	20.6667	22.6667	24.6667			Column A vs. Column D	30.67	26.22 to 35.12	Yes	****	<0.0001
							Column B vs. Column C	-1.111	-5.562 to 3.340	No	ns	0.8529
							Column B vs. Column D	-1	-5.451 to 3.451	No	ns	0.8867
							Column C vs. Column D	0.1111	-4.340 to 4.562	No	ns	0.9998
	ANOVA summary
	F	248.4
	P value	<0.0001
	P value summary	****
	Significant diff. among means (P < 0.05)?	Yes
	R squared	0.9894
	Brown-Forsythe test
	F (DFn, DFd)	1.098 (3, 8)
	P value	0.4043
	P value summary	ns
	Are SDs significantly different (P < 0.05)?	No
	Bartlett's test
	Bartlett's statistic (corrected)
	P value
	P value summary
	Are SDs significantly different (P < 0.05)?
	ANOVA table	SS	DF	MS	F (DFn, DFd)	P value
	Treatment (between columns)	2159	3	719.8	F (3, 8) = 248.4	P<0.0001
	Residual (within columns)	23.19	8	2.898
	Total	2183	11
	Normality of Residuals
	Test name	Statistics	P value	Passed normality test (alpha=0.05)?	P value summary
	Anderson-Darling (A2*)	0.3537	0.4006	Yes	ns
	D'Agostino-Pearson omnibus (K2)	2.154	0.3406	Yes	ns
	Shapiro-Wilk (W)	0.9528	0.6779	Yes	ns
	Kolmogorov-Smirnov (distance)	0.1843	0.1	Yes	ns

## Sheet: figure.5m
	Relative NFatc1 mRNA							Relative Acp5 mRNA							Relative CTSK mRNA								Relative DC-stamp mRNA
	NC-sEVs	LRG1-sEVs	Sc3060+LRG1-sEVs	JSH23+LRG1-sEVs				NC-sEVs	LRG1-sEVs	Sc3060+LRG1-sEVs	JSH23+LRG1-sEVs				NC-sEVs	LRG1-sEVs	Sc3060+LRG1-sEVs	JSH23+LRG1-sEVs					NC-sEVs	LRG1-sEVs	Sc3060+LRG1-sEVs	JSH23+LRG1-sEVs
	1.14177	0.782139	0.550323	0.51701				1.28542	0.252206	0.339197	0.199794				0.989353	0.0430406	0.0373526	0.0344476					1.03493	0.0097446	0.00780652	0.00759778
	0.893937	0.613237	0.623423	0.671832				1.28915	0.16682	0.320598	0.346867				1.06122	0.0471989	0.0424173	0.0589806					1.00177	0.0140785	0.0115629	0.0180753
	0.97975	0.798089	0.592142	0.600135				0.603464	0.269591	0.220391	0.332609				0.95245	0.0658557	0.0701	0.0750034					0.964544	0.0134844	0.0323867	0.0326609
	ANOVA summary							ANOVA summary							ANOVA summary								ANOVA summary
	F	13.49						F	11.03						F	685.5							F	1840
	P value	0.0017						P value	0.0032						P value	<0.0001							P value	<0.0001
	P value summary	**						P value summary	**						P value summary	****							P value summary	****
	Significant diff. among means (P < 0.05)?	Yes						Significant diff. among means (P < 0.05)?	Yes						Significant diff. among means (P < 0.05)?	Yes							Significant diff. among means (P < 0.05)?	Yes
	R squared	0.8349						R squared	0.8053						R squared	0.9961							R squared	0.9986
	Brown-Forsythe test							Brown-Forsythe test							Brown-Forsythe test								Brown-Forsythe test
	F (DFn, DFd)	0.3953 (3, 8)						F (DFn, DFd)	0.6450 (3, 8)						F (DFn, DFd)	1.155 (3, 8)							F (DFn, DFd)	1.730 (3, 8)
	P value	0.76						P value	0.6075						P value	0.3848							P value	0.2379
	P value summary	ns						P value summary	ns						P value summary	ns							P value summary	ns
	Are SDs significantly different (P < 0.05)?	No						Are SDs significantly different (P < 0.05)?	No						Are SDs significantly different (P < 0.05)?	No							Are SDs significantly different (P < 0.05)?	No
	Bartlett's test							Bartlett's test							Bartlett's test								Bartlett's test
	Bartlett's statistic (corrected)							Bartlett's statistic (corrected)							Bartlett's statistic (corrected)								Bartlett's statistic (corrected)
	P value							P value							P value								P value
	P value summary							P value summary							P value summary								P value summary
	Are SDs significantly different (P < 0.05)?							Are SDs significantly different (P < 0.05)?							Are SDs significantly different (P < 0.05)?								Are SDs significantly different (P < 0.05)?
	ANOVA table	SS	DF	MS	F (DFn, DFd)	P value		ANOVA table	SS	DF	MS	F (DFn, DFd)	P value		ANOVA table	SS	DF	MS	F (DFn, DFd)	P value			ANOVA table	SS	DF	MS	F (DFn, DFd)	P value
	Treatment (between columns)	0.3407	3	0.1136	F (3, 8) = 13.49	P=0.0017		Treatment (between columns)	1.403	3	0.4676	F (3, 8) = 11.03	P=0.0032		Treatment (between columns)	2.023	3	0.6745	F (3, 8) = 685.5	P<0.0001			Treatment (between columns)	2.179	3	0.7263	F (3, 8) = 1840	P<0.0001
	Residual (within columns)	0.06736	8	0.00842				Residual (within columns)	0.3391	8	0.04239				Residual (within columns)	0.007871	8	0.0009839					Residual (within columns)	0.003158	8	0.0003948
	Total	0.4081	11					Total	1.742	11					Total	2.031	11						Total	2.182	11
	Normality of Residuals							Normality of Residuals							Normality of Residuals								Normality of Residuals
	Test name	Statistics	P value	Passed normality test (alpha=0.05)?	P value summary			Test name	Statistics	P value	Passed normality test (alpha=0.05)?	P value summary			Test name	Statistics	P value	Passed normality test (alpha=0.05)?	P value summary				Test name	Statistics	P value	Passed normality test (alpha=0.05)?	P value summary
	Anderson-Darling (A2*)	0.1724	0.9061	Yes	ns			Anderson-Darling (A2*)	0.8622	0.0184	No	*			Anderson-Darling (A2*)	0.4002	0.3055	Yes	ns				Anderson-Darling (A2*)	0.4552	0.2199	Yes	ns
	D'Agostino-Pearson omnibus (K2)	0.2204	0.8957	Yes	ns			D'Agostino-Pearson omnibus (K2)	10.25	0.006	No	**			D'Agostino-Pearson omnibus (K2)	3.099	0.2123	Yes	ns				D'Agostino-Pearson omnibus (K2)	2.355	0.3081	Yes	ns
	Shapiro-Wilk (W)	0.9691	0.9014	Yes	ns			Shapiro-Wilk (W)	0.83	0.021	No	*			Shapiro-Wilk (W)	0.9411	0.512	Yes	ns				Shapiro-Wilk (W)	0.9381	0.4739	Yes	ns
	Kolmogorov-Smirnov (distance)	0.1012	0.1	Yes	ns			Kolmogorov-Smirnov (distance)	0.218	0.1	Yes	ns			Kolmogorov-Smirnov (distance)	0.155	0.1	Yes	ns				Kolmogorov-Smirnov (distance)	0.2114	0.1	Yes	ns
	Tukey's multiple comparisons test	Mean Diff.	95.00% CI of diff.	Below threshold?	Summary	Adjusted P Value		Tukey's multiple comparisons test	Mean Diff.	95.00% CI of diff.	Below threshold?	Summary	Adjusted P Value		Tukey's multiple comparisons test	Mean Diff.	95.00% CI of diff.	Below threshold?	Summary	Adjusted P Value			Tukey's multiple comparisons test	Mean Diff.	95.00% CI of diff.	Below threshold?	Summary	Adjusted P Value
	NC-sEVs vs. LRG1-OE-sEVs	0.274	0.03407 to 0.5139	Yes	*	0.0265		NC-sEVs vs. LRG1-OE-sEVs	0.8298	0.2915 to 1.368	Yes	**	0.005		NC-sEVs vs. LRG1-OE-sEVs	0.949	0.8670 to 1.031	Yes	****	<0.0001			NC-sEVs vs. LRG1-OE-sEVs	0.988	0.9360 to 1.040	Yes	****	<0.0001
	NC-sEVs vs. LRG1-OE-sEVs+Sc3060	0.4165	0.1766 to 0.6564	Yes	**	0.0024		NC-sEVs vs. LRG1-OE-sEVs+Sc3060	0.7659	0.2276 to 1.304	Yes	**	0.008		NC-sEVs vs. LRG1-OE-sEVs+Sc3060	0.9511	0.8690 to 1.033	Yes	****	<0.0001			NC-sEVs vs. LRG1-OE-sEVs+Sc3060	0.9832	0.9312 to 1.035	Yes	****	<0.0001
	NC-sEVs vs. LRG1-OE-sEVs+JSH23	0.4088	0.1689 to 0.6488	Yes	**	0.0027		NC-sEVs vs. LRG1-OE-sEVs+JSH23	0.7663	0.2279 to 1.305	Yes	**	0.008		NC-sEVs vs. LRG1-OE-sEVs+JSH23	0.9449	0.8629 to 1.027	Yes	****	<0.0001			NC-sEVs vs. LRG1-OE-sEVs+JSH23	0.981	0.9290 to 1.033	Yes	****	<0.0001
	LRG1-OE-sEVs vs. LRG1-OE-sEVs+Sc3060	0.1425	-0.09740 to 0.3825	No	ns	0.2991		LRG1-OE-sEVs vs. LRG1-OE-sEVs+Sc3060	-0.06386	-0.6022 to 0.4745	No	ns	0.98		LRG1-OE-sEVs vs. LRG1-OE-sEVs+Sc3060	0.002075	-0.07994 to 0.08409	No	ns	0.9998			LRG1-OE-sEVs vs. LRG1-OE-sEVs+Sc3060	-0.004816	-0.05677 to 0.04714	No	ns	0.9902
	LRG1-OE-sEVs vs. LRG1-OE-sEVs+JSH23	0.1348	-0.1051 to 0.3748	No	ns	0.3399		LRG1-OE-sEVs vs. LRG1-OE-sEVs+JSH23	-0.06355	-0.6019 to 0.4748	No	ns	0.9803		LRG1-OE-sEVs vs. LRG1-OE-sEVs+JSH23	-0.004112	-0.08613 to 0.07790	No	ns	0.9984			LRG1-OE-sEVs vs. LRG1-OE-sEVs+JSH23	-0.007009	-0.05896 to 0.04494	No	ns	0.9713
	LRG1-OE-sEVs+Sc3060 vs. LRG1-OE-sEVs+JSH23	-0.007697	-0.2476 to 0.2322	No	ns	0.9996		LRG1-OE-sEVs+Sc3060 vs. LRG1-OE-sEVs+JSH23	0.0003052	-0.5380 to 0.5386	No	ns	>0.9999		LRG1-OE-sEVs+Sc3060 vs. LRG1-OE-sEVs+JSH23	-0.006187	-0.08820 to 0.07583	No	ns	0.9946			LRG1-OE-sEVs+Sc3060 vs. LRG1-OE-sEVs+JSH23	-0.002193	-0.05414 to 0.04976	No	ns	0.999

## Sheet: figure.5o
	area%
	NC-sEVs	LRG1-sEVs	p65-oe+LRG1-sEVs				Tukey's multiple comparisons test	Mean Diff.	95.00% CI of diff.	Below threshold?	Summary	Adjusted P Value
	52.3333	14	45				Column A vs. Column B	32.78	23.25 to 42.31	Yes	***	0.0001
	46	12	49				Column A vs. Column C	-0.7778	-10.31 to 8.752	No	ns	0.9662
	40	14	46.6667				Column B vs. Column C	-33.56	-43.09 to -24.03	Yes	****	<0.0001
	ANOVA summary
	F	76.06
	P value	<0.0001
	P value summary	****
	Significant diff. among means (P < 0.05)?	Yes
	R squared	0.9621
	Brown-Forsythe test
	F (DFn, DFd)	1.940 (2, 6)
	P value	0.2239
	P value summary	ns
	Are SDs significantly different (P < 0.05)?	No
	Bartlett's test
	Bartlett's statistic (corrected)
	P value
	P value summary
	Are SDs significantly different (P < 0.05)?
	ANOVA table	SS	DF	MS	F (DFn, DFd)	P value
	Treatment (between columns)	2201	2	1100	F (2, 6) = 76.06	P<0.0001
	Residual (within columns)	86.81	6	14.47
	Total	2288	8
	Normality of Residuals
	Test name	Statistics	P value	Passed normality test (alpha=0.05)?	P value summary
	Anderson-Darling (A2*)	0.3818	0.3178	Yes	ns
	D'Agostino-Pearson omnibus (K2)	2.024	0.3635	Yes	ns
	Shapiro-Wilk (W)	0.941	0.592	Yes	ns
	Kolmogorov-Smirnov (distance)	0.1976	0.1	Yes	ns

## Sheet: figure.5p
	Relative NFatc1 mRNA							Relative Acp5 mRNA							Relative CTSK mRNA								Relative DC-stamp mRNA
	NC-sEVs	LRG1-sEVs	p65-oe+LRG1-sEVs					NC-sEVs	LRG1-sEVs	p65-oe+LRG1-sEVs					NC-sEVs	LRG1-sEVs	p65-oe+LRG1-sEVs						NC-sEVs	LRG1-sEVs	p65-oe+LRG1-sEVs
	1.06757	0.685141	1.11413					1.09205	0.393638	0.968454					1.02202	0.153422	1.0431						1.03327	0.0655466	1.10089
	0.965747	0.680075	0.982015					1.11493	0.319493	0.912189					1.09749	0.182658	1.13435						0.993231	0.05525	1.07066
	0.969931	0.634554	1.08766					0.821319	0.46117	1.02931					0.891541	0.164468	1.22349						0.974402	0.0732344	1.27842
	ANOVA summary							ANOVA summary							ANOVA summary								ANOVA summary
	F	45.3						F	30.67						F	129							F	229.2
	P value	0.0002						P value	0.0007						P value	<0.0001							P value	<0.0001
	P value summary	***						P value summary	***						P value summary	****							P value summary	****
	Significant diff. among means (P < 0.05)?	Yes						Significant diff. among means (P < 0.05)?	Yes						Significant diff. among means (P < 0.05)?	Yes							Significant diff. among means (P < 0.05)?	Yes
	R squared	0.9379						R squared	0.9109						R squared	0.9773							R squared	0.9871
	Brown-Forsythe test							Brown-Forsythe test							Brown-Forsythe test								Brown-Forsythe test
	F (DFn, DFd)	0.2538 (2, 6)						F (DFn, DFd)	0.3602 (2, 6)						F (DFn, DFd)	1.287 (2, 6)							F (DFn, DFd)	1.056 (2, 6)
	P value	0.7838						P value	0.7116						P value	0.3427							P value	0.4047
	P value summary	ns						P value summary	ns						P value summary	ns							P value summary	ns
	Are SDs significantly different (P < 0.05)?	No						Are SDs significantly different (P < 0.05)?	No						Are SDs significantly different (P < 0.05)?	No							Are SDs significantly different (P < 0.05)?	No
	Bartlett's test							Bartlett's test							Bartlett's test								Bartlett's test
	Bartlett's statistic (corrected)							Bartlett's statistic (corrected)							Bartlett's statistic (corrected)								Bartlett's statistic (corrected)
	P value							P value							P value								P value
	P value summary							P value summary							P value summary								P value summary
	Are SDs significantly different (P < 0.05)?							Are SDs significantly different (P < 0.05)?							Are SDs significantly different (P < 0.05)?								Are SDs significantly different (P < 0.05)?
	ANOVA table	SS	DF	MS	F (DFn, DFd)	P value		ANOVA table	SS	DF	MS	F (DFn, DFd)	P value		ANOVA table	SS	DF	MS	F (DFn, DFd)	P value			ANOVA table	SS	DF	MS	F (DFn, DFd)
	Treatment (between columns)	0.2713	2	0.1356	F (2, 6) = 45.30	P=0.0002		Treatment (between columns)	0.7182	2	0.3591	F (2, 6) = 30.67	P=0.0007		Treatment (between columns)	1.652	2	0.8259	F (2, 6) = 129.0	P<0.0001			Treatment (between columns)	2.076	2	1.038	F (2, 6) = 229.2
	Residual (within columns)	0.01796	6	0.002994				Residual (within columns)	0.07025	6	0.01171				Residual (within columns)	0.03842	6	0.006403					Residual (within columns)	0.02717	6	0.004528
	Total	0.2892	8					Total	0.7884	8					Total	1.69	8						Total	2.103	8
	Normality of Residuals							Normality of Residuals							Normality of Residuals								Normality of Residuals
	Test name	Statistics	P value	Passed normality test (alpha=0.05)?	P value summary			Test name	Statistics	P value	Passed normality test (alpha=0.05)?	P value summary			Test name	Statistics	P value	Passed normality test (alpha=0.05)?	P value summary				Test name	Statistics	P value	Passed normality test (alpha=0.05)?	P value summary
	Anderson-Darling (A2*)	0.2754	0.566	Yes	ns			Anderson-Darling (A2*)	0.3347	0.4212	Yes	ns			Anderson-Darling (A2*)	0.3848	0.3121	Yes	ns				Anderson-Darling (A2*)	0.4438	0.217	Yes	ns
	D'Agostino-Pearson omnibus (K2)	0.3302	0.8478	Yes	ns			D'Agostino-Pearson omnibus (K2)	2.237	0.3268	Yes	ns			D'Agostino-Pearson omnibus (K2)	0.1707	0.9182	Yes	ns				D'Agostino-Pearson omnibus (K2)	6	0.0498	No	*
	Shapiro-Wilk (W)	0.9509	0.7001	Yes	ns			Shapiro-Wilk (W)	0.9185	0.3803	Yes	ns			Shapiro-Wilk (W)	0.9176	0.3727	Yes	ns				Shapiro-Wilk (W)	0.904	0.2764	Yes	ns
	Kolmogorov-Smirnov (distance)	0.189	0.1	Yes	ns			Kolmogorov-Smirnov (distance)	0.1811	0.1	Yes	ns			Kolmogorov-Smirnov (distance)	0.201	0.1	Yes	ns				Kolmogorov-Smirnov (distance)	0.2194	0.1	Yes	ns
	Tukey's multiple comparisons test	Mean Diff.	95.00% CI of diff.	Below threshold?	Summary	Adjusted P Value		Tukey's multiple comparisons test	Mean Diff.	95.00% CI of diff.	Below threshold?	Summary	Adjusted P Value		Tukey's multiple comparisons test	Mean Diff.	95.00% CI of diff.	Below threshold?	Summary	Adjusted P Value			Tukey's multiple comparisons test	Mean Diff.	95.00% CI of diff.	Below threshold?	Summary	Adjusted P Value
	NC-sEVs vs. LRG1-OE-sEVs	0.3345	0.1974 to 0.4716	Yes	***	0.0007		NC-sEVs vs. LRG1-OE-sEVs	0.618	0.3469 to 0.8891	Yes	**	0.001		NC-sEVs vs. LRG1-OE-sEVs	0.8368	0.6364 to 1.037	Yes	****	<0.0001			NC-sEVs vs. LRG1-OE-sEVs	0.9356	0.7670 to 1.104	Yes	****	<0.0001
	NC-sEVs vs. p65-OE+LRG1-OE-sEVs	-0.06019	-0.1973 to 0.07689	No	ns	0.4229		NC-sEVs vs. p65-OE+LRG1-OE-sEVs	0.03945	-0.2316 to 0.3105	No	ns	0.8977		NC-sEVs vs. p65-OE+LRG1-OE-sEVs	-0.13	-0.3304 to 0.07050	No	ns	0.1956			NC-sEVs vs. p65-OE+LRG1-OE-sEVs	-0.1497	-0.3183 to 0.01889	No	ns	0.0768
	LRG1-OE-sEVs vs. p65-OE+LRG1-OE-sEVs	-0.3947	-0.5318 to -0.2576	Yes	***	0.0003		LRG1-OE-sEVs vs. p65-OE+LRG1-OE-sEVs	-0.5785	-0.8496 to -0.3075	Yes	**	0.0015		LRG1-OE-sEVs vs. p65-OE+LRG1-OE-sEVs	-0.9668	-1.167 to -0.7663	Yes	****	<0.0001			LRG1-OE-sEVs vs. p65-OE+LRG1-OE-sEVs	-1.085	-1.254 to -0.9167	Yes	****	<0.0001
