# Supplementary material for: SIRT2 regulates extracellular vesicle-mediated liver–bone communication
Source: Nat Metab. 2023 May 15;5(5):821–41. doi: 10.1038/s42255-023-00803-0 (PMC10229428; doi:10.1038/s42255-023-00803-0)
Supplement: Source Data Fig. 6 — Statistical source data and unprocessed western blots. [file 42255_2023_803_MOESM9_ESM.xlsx]

## Sheet: figure.6d
	BV/TV							Tb.Th							Tb.N							Tb.Sp
	sham	OVX	OVX+AGK2					sham	OVX	OVX+AGK2					sham	OVX	OVX+AGK2					sham	OVX	OVX+AGK2
	3.09664	1.5797	4.12241					0.05862	0.06218	0.06362					0.52824	0.25405	0.648					0.37704	0.68789	0.36667
	4.88236	1.41363	3.79798					0.06712	0.06303	0.0628					0.7274	0.22428	0.60481					0.363	0.59129	0.34732
	4.43816	1.64914	3.46354					0.06168	0.0656	0.06505					0.71956	0.2514	0.53248					0.3404	0.70636	0.41497
	3.49264	1.65883	3.44172					0.05904	0.0659	0.06566					0.59155	0.25174	0.52418					0.34877	0.70957	0.38466
	4.29773	1.98556	1.98163					0.0662	0.06414	0.06953					0.64922	0.30954	0.285					0.36399	0.53683	0.5235
	4.09011	1.79996	2.40543					0.06396	0.06895	0.06036					0.63946	0.26106	0.39853					0.31956	0.57385	0.47744
	3.15513	2.34577	2.78314					0.05992	0.06408	0.06805					0.52658	0.36608	0.40899					0.3647	0.56072	0.4656
	4.95684	2.61193	2.91447					0.06385	0.06403	0.06864					0.77629	0.4079	0.42459					0.33181	0.47886	0.46353
	ANOVA summary							ANOVA summary							ANOVA summary							ANOVA summary
	F	23.21						F	2.224						F	27.61						F	35.21
	P value	<0.0001						P value	0.133						P value	<0.0001						P value	<0.0001
	P value summary	****						P value summary	ns						P value summary	****						P value summary	****
	Significant diff. among means (P < 0.05)?	Yes						Significant diff. among means (P < 0.05)?	No						Significant diff. among means (P < 0.05)?	Yes						Significant diff. among means (P < 0.05)?	Yes
	R squared	0.6886						R squared	0.1748						R squared	0.7245						R squared	0.7703
	Brown-Forsythe test							Brown-Forsythe test							Brown-Forsythe test							Brown-Forsythe test
	F (DFn, DFd)	1.784 (2, 21)						F (DFn, DFd)	1.631 (2, 21)						F (DFn, DFd)	1.956 (2, 21)						F (DFn, DFd)	4.754 (2, 21)
	P value	0.1925						P value	0.2195						P value	0.1663						P value	0.0198
	P value summary	ns						P value summary	ns						P value summary	ns						P value summary	*
	Are SDs significantly different (P < 0.05)?	No						Are SDs significantly different (P < 0.05)?	No						Are SDs significantly different (P < 0.05)?	No						Are SDs significantly different (P < 0.05)?	Yes
	Bartlett's test							Bartlett's test							Bartlett's test							Bartlett's test
	Bartlett's statistic (corrected)	2.437						Bartlett's statistic (corrected)	1.422						Bartlett's statistic (corrected)	2.378						Bartlett's statistic (corrected)	11.09
	P value	0.2957						P value	0.4912						P value	0.3046						P value	0.0039
	P value summary	ns						P value summary	ns						P value summary	ns						P value summary	**
	Are SDs significantly different (P < 0.05)?	No						Are SDs significantly different (P < 0.05)?	No						Are SDs significantly different (P < 0.05)?	No						Are SDs significantly different (P < 0.05)?	Yes
	ANOVA table	SS	DF	MS	F (DFn, DFd)	P value		ANOVA table	SS	DF	MS	F (DFn, DFd)	P value		ANOVA table	SS	DF	MS	F (DFn, DFd)	P value		ANOVA table	SS	DF	MS	F (DFn, DFd)	P value
	Treatment (between columns)	18.96	2	9.482	F (2, 21) = 23.21	P<0.0001		Treatment (between columns)	3.685e-05	2	1.843e-05	F (2, 21) = 2.224	P=0.1330		Treatment (between columns)	0.5019	2	0.251	F (2, 21) = 27.61	P<0.0001		Treatment (between columns)	0.2714	2	0.1357	F (2, 21) = 35.21	P<0.0001
	Residual (within columns)	8.577	21	0.4084				Residual (within columns)	0.000174	21	8.285e-06				Residual (within columns)	0.1909	21	0.009089				Residual (within columns)	0.08092	21	0.003853
	Total	27.54	23					Total	0.0002108	23					Total	0.6928	23					Total	0.3523	23
	Normality of Residuals							Normality of Residuals							Normality of Residuals							Normality of Residuals
	Test name	Statistics	P value	Passed normality test (alpha=0.05)?	P value summary			Test name	Statistics	P value	Passed normality test (alpha=0.05)?	P value summary			Test name	Statistics	P value	Passed normality test (alpha=0.05)?	P value summary			Test name	Statistics	P value	Passed normality test (alpha=0.05)?	P value summary
	Anderson-Darling (A2*)	0.1855	0.8962	Yes	ns			Anderson-Darling (A2*)	0.2632	0.6697	Yes	ns			Anderson-Darling (A2*)	0.281	0.6097	Yes	ns			Anderson-Darling (A2*)	0.2077	0.8485	Yes	ns
	D'Agostino-Pearson omnibus (K2)	1.32	0.5169	Yes	ns			D'Agostino-Pearson omnibus (K2)	1.393	0.4984	Yes	ns			D'Agostino-Pearson omnibus (K2)	0.2118	0.8995	Yes	ns			D'Agostino-Pearson omnibus (K2)	0.01788	0.9911	Yes	ns
	Shapiro-Wilk (W)	0.9723	0.7248	Yes	ns			Shapiro-Wilk (W)	0.9659	0.5682	Yes	ns			Shapiro-Wilk (W)	0.9758	0.8084	Yes	ns			Shapiro-Wilk (W)	0.9759	0.8091	Yes	ns
	Kolmogorov-Smirnov (distance)	0.08627	0.1	Yes	ns			Kolmogorov-Smirnov (distance)	0.1015	0.1	Yes	ns			Kolmogorov-Smirnov (distance)	0.1278	0.1	Yes	ns			Kolmogorov-Smirnov (distance)	0.08382	0.1	Yes	ns
	Tukey's multiple comparisons test	Mean Diff.	95.00% CI of diff.	Below threshold?	Summary	Adjusted P Value		Tukey's multiple comparisons test	Mean Diff.	95% CI of diff.	Significant?	Summary	Adjusted P Value		Tukey's multiple comparisons test	Mean Diff.	95% CI of diff.	Significant?	Summary	Adjusted P Value		Tukey's multiple comparisons test	Mean Diff.	95% CI of diff.	Significant?	Summary	Adjusted P Value
	Ctrl vs. OVX+NS	2.171	1.365 to 2.976	Yes	****	<0.0001
	Ctrl vs. OVX+AGK2	0.9374	0.1320 to 1.743	Yes	*	0.0208		Ctrl vs. OVX+NS	-0.00219	-0.005817 to 0.001437	No	ns	0.3013		Ctrl vs. OVX+NS	0.354	0.2339 to 0.4742	Yes	****	< 0.0001		Ctrl vs. OVX+NS	-0.2545	-0.3327 to -0.1763	Yes	****	< 0.0001
	OVX+NS vs. OVX+AGK2	-1.233	-2.039 to -0.4278	Yes	**	0.0025		Ctrl vs. OVX+AGK2	-0.002915	-0.006542 to 0.0007125	No	ns	0.1307		Ctrl vs. OVX+AGK2	0.1665	0.04631 to 0.2866	Yes	**	0.0059		Ctrl vs. OVX+AGK2	-0.0793	-0.1575 to -0.001072	Yes	*	0.0466
								OVX+NS vs. OVX+AGK2	-0.000725	-0.004352 to 0.002902	No	ns	0.8703		OVX+NS vs. OVX+AGK2	-0.1876	-0.3077 to -0.06741	Yes	**	0.0021		OVX+NS vs. OVX+AGK2	0.1752	0.09698 to 0.2534	Yes	****	< 0.0001

## Sheet: figure.6f
	BV/TV	%						Tb.Th	mm						Tb.N	1/mm							Tb.Sp	mm
	0.39972	1.67169	1.63084					0.04546	0.0632	0.06538					0.08794	0.26453	0.24942						0.74495	0.61826	0.73255
	0.97292	1.59084	1.01589					0.06088	0.06026	0.0577					0.15982	0.26399	0.17606						0.80624	0.62635	0.78717
	1.15933	2.45161	1.5828					0.06969	0.06649	0.06486					0.16636	0.36873	0.24403						0.75478	0.63992	0.74943
	1.29747	1.55007	1.53845					0.06109	0.07386	0.05508					0.2124	0.20988	0.27931						0.8631	0.54638	0.59155
	1.20417	1.01177	1.68205					0.0579	0.05942	0.06306					0.20796	0.17028	0.26675						0.71598	0.74227	0.59235
	0.70647	1.71398	2.34929					0.05643	0.06104	0.06703					0.12519	0.28078	0.3505						0.80042	0.68615	0.66475
	1.2437							0.06313							0.19701								0.71192
	ANOVA summary							ANOVA summary							ANOVA summary								ANOVA summary
	F	5.702						F	1.048						F	6.21							F	5.956
	P value	0.0135						P value	0.3737						P value	0.0101							P value	0.0117
	P value summary	*						P value summary	ns						P value summary	*							P value summary	*
	Significant diff. among means (P < 0.05)?	Yes						Significant diff. among means (P < 0.05)?	No						Significant diff. among means (P < 0.05)?	Yes							Significant diff. among means (P < 0.05)?	Yes
	R squared	0.4161						R squared	0.1158						R squared	0.437							R squared	0.4268
	Brown-Forsythe test							Brown-Forsythe test							Brown-Forsythe test								Brown-Forsythe test
	F (DFn, DFd)	0.03027 (2, 16)						F (DFn, DFd)	0.1593 (2, 16)						F (DFn, DFd)	0.1209 (2, 16)							F (DFn, DFd)	0.9722 (2, 16)
	P value	0.9702						P value	0.8541						P value	0.8869							P value	0.3995
	P value summary	ns						P value summary	ns						P value summary	ns							P value summary	ns
	Are SDs significantly different (P < 0.05)?	No						Are SDs significantly different (P < 0.05)?	No						Are SDs significantly different (P < 0.05)?	No							Are SDs significantly different (P < 0.05)?	No
	Bartlett's test							Bartlett's test							Bartlett's test								Bartlett's test
	Bartlett's statistic (corrected)	0.5811						Bartlett's statistic (corrected)	1.098						Bartlett's statistic (corrected)	0.7493							Bartlett's statistic (corrected)	0.8797
	P value	0.7478						P value	0.5774						P value	0.6875							P value	0.6441
	P value summary	ns						P value summary	ns						P value summary	ns							P value summary	ns
	Are SDs significantly different (P < 0.05)?	No						Are SDs significantly different (P < 0.05)?	No						Are SDs significantly different (P < 0.05)?	No							Are SDs significantly different (P < 0.05)?	No
	ANOVA table	SS	DF	MS	F (DFn, DFd)	P value		ANOVA table	SS	DF	MS	F (DFn, DFd)	P value		ANOVA table	SS	DF	MS	F (DFn, DFd)	P value			ANOVA table	SS	DF	MS	F (DFn, DFd)	P value
	Treatment (between columns)	1.879	2	0.9396	F (2, 16) = 5.702	P=0.0135		Treatment (between columns)	7.725e-05	2	3.863e-05	F (2, 16) = 1.048	P=0.3737		Treatment (between columns)	0.04	2	0.02	F (2, 16) = 6.210	P=0.0101			Treatment (between columns)	0.05552	2	0.02776	F (2, 16) = 5.956	P=0.0117
	Residual (within columns)	2.637	16	0.1648				Residual (within columns)	0.00059	16	3.687e-05				Residual (within columns)	0.05154	16	0.003221					Residual (within columns)	0.07457	16	0.00466
	Total	4.516	18					Total	0.0006673	18					Total	0.09154	18						Total	0.1301	18
	Normality of Residuals							Normality of Residuals							Normality of Residuals								Normality of Residuals
	Test name	Statistics	P value	Passed normality test (alpha=0.05)?	P value summary			Test name	Statistics	P value	Passed normality test (alpha=0.05)?	P value summary			Test name	Statistics	P value	Passed normality test (alpha=0.05)?	P value summary				Test name	Statistics	P value	Passed normality test (alpha=0.05)?	P value summary
	Anderson-Darling (A2*)	0.571	0.1189	Yes	ns			Anderson-Darling (A2*)	0.2672	0.6464	Yes	ns			Anderson-Darling (A2*)	0.2887	0.5772	Yes	ns				Anderson-Darling (A2*)	0.3298	0.4856	Yes	ns
	D'Agostino-Pearson omnibus (K2)	0.6095	0.7373	Yes	ns			D'Agostino-Pearson omnibus (K2)	1.433	0.4884	Yes	ns			D'Agostino-Pearson omnibus (K2)	0.0911	0.9555	Yes	ns				D'Agostino-Pearson omnibus (K2)	1.532	0.4649	Yes	ns
	Shapiro-Wilk (W)	0.932	0.1888	Yes	ns			Shapiro-Wilk (W)	0.9682	0.7394	Yes	ns			Shapiro-Wilk (W)	0.9643	0.6586	Yes	ns				Shapiro-Wilk (W)	0.9418	0.284	Yes	ns
	Kolmogorov-Smirnov (distance)	0.1715	0.1	Yes	ns			Kolmogorov-Smirnov (distance)	0.1043	0.1	Yes	ns			Kolmogorov-Smirnov (distance)	0.1123	0.1	Yes	ns				Kolmogorov-Smirnov (distance)	0.1261	0.1	Yes	ns
	Tukey's multiple comparisons test	Mean Diff.	95.00% CI of diff.	Below threshold?	Summary	Adjusted P Value		Tukey's multiple comparisons test	Mean Diff.	95.00% CI of diff.	Below threshold?	Summary	Adjusted P Value		Tukey's multiple comparisons test	Mean Diff.	95.00% CI of diff.	Below threshold?	Summary	Adjusted P Value			Tukey's multiple comparisons test	Mean Diff.	95.00% CI of diff.	Below threshold?	Summary	Adjusted P Value
	WT+OVX vs. KO+OVX	-0.6673	-1.250 to -0.08457	Yes	*	0.0239		Column A vs. Column B	-0.004819	-0.01354 to 0.003898	No	ns	0.3514		Column A vs. Column B	-0.09446	-0.1759 to -0.01299	Yes	*	0.0222			Column A vs. Column B	0.1278	0.02983 to 0.2258	Yes	*	0.0104
	WT+OVX vs. KO+OVX+AGK2	-0.6355	-1.218 to -0.05279	Yes	*	0.0317		Column A vs. Column C	-0.002959	-0.01168 to 0.005758	No	ns	0.6626		Column A vs. Column C	-0.09577	-0.1772 to -0.01430	Yes	*	0.0204			Column A vs. Column C	0.08476	-0.01325 to 0.1828	No	ns	0.096
	KO+OVX vs. KO+OVX+AGK2	0.03177	-0.5730 to 0.6365	No	ns	0.9899		Column B vs. Column C	0.00186	-0.007186 to 0.01091	No	ns	0.8576		Column B vs. Column C	-0.001313	-0.08586 to 0.08324	No	ns	0.9991			Column B vs. Column C	-0.04308	-0.1448 to 0.05862	No	ns	0.5319
