# Supplementary material for: SIRT2 regulates extracellular vesicle-mediated liver–bone communication
Source: Nat Metab. 2023 May 15;5(5):821–41. doi: 10.1038/s42255-023-00803-0 (PMC10229428; doi:10.1038/s42255-023-00803-0)
Supplement: Source Data Fig. 7 — Statistical source data and unprocessed western blots. [file 42255_2023_803_MOESM10_ESM.xlsx]

## Sheet: figure.7c
	number
	NC	SIRT2-SH1	SIRT2-SH2			Tukey's multiple comparisons test	Mean Diff.	95.00% CI of diff.	Below threshold?	Summary	Adjusted P Value
	170.667	77.3333	54			Column A vs. Column B	85.11	53.66 to 116.6	Yes	***	0.0004
	143.333	62	41.3333			Column A vs. Column C	102	70.55 to 133.4	Yes	***	0.0001
	137.333	56.6667	50			Column B vs. Column C	16.89	-14.56 to 48.34	No	ns	0.2984
	ANOVA summary
	F	56.9
	P value	0.0001
	P value summary	***
	Significant diff. among means (P < 0.05)?	Yes
	R squared	0.9499
	Brown-Forsythe test
	F (DFn, DFd)	0.3800 (2, 6)
	P value	0.6992
	P value summary	ns
	Are SDs significantly different (P < 0.05)?	No
	Bartlett's test
	Bartlett's statistic (corrected)
	P value
	P value summary
	Are SDs significantly different (P < 0.05)?
	ANOVA table	SS	DF	MS	F (DFn, DFd)	P value
	Treatment (between columns)	17933	2	8967	F (2, 6) = 56.90	P=0.0001
	Residual (within columns)	945.5	6	157.6
	Total	18879	8
	Normality of Residuals
	Test name	Statistics	P value	Passed normality test (alpha=0.05)?	P value summary
	Anderson-Darling (A2*)	0.3226	0.4522	Yes	ns
	D'Agostino-Pearson omnibus (K2)	1.334	0.5132	Yes	ns
	Shapiro-Wilk (W)	0.9303	0.4846	Yes	ns
	Kolmogorov-Smirnov (distance)	0.1879	0.1	Yes	ns

## Sheet: figure.7d
	Relative NFatc1 mRNA							Relative ITGB3 mRNA							Relative CTSK mRNA							Relative CALCR mRNA
	NC	SIRT2-SH1	SIRT2-SH2					NC	SIRT2-SH1	SIRT2-SH2					NC	SIRT2-SH1	SIRT2-SH2					NC	SIRT2-SH1	SIRT2-SH2
	1.03515	0.520554	0.410746					0.925069	0.384095	0.389203					0.961678	0.369602	0.294253					1.112	0.232809	0.189339
	1.03282	0.595531	0.417503					1.02957	0.434885	0.401798					0.997534	0.190427	0.273414					0.814542	0.224002	0.18145
	0.935351	0.577868	0.385036					1.04995	0.431279	0.289829					1.04242	0.391032	0.289005					1.10403	0.182514	0.213547
	ANOVA summary							ANOVA summary							ANOVA summary							ANOVA summary
	F	169.2						F	125.3						F	105.8						F	65.63
	P value	<0.0001						P value	<0.0001						P value	<0.0001						P value	<0.0001
	P value summary	****						P value summary	****						P value summary	****						P value summary	****
	Significant diff. among means (P < 0.05)?	Yes						Significant diff. among means (P < 0.05)?	Yes						Significant diff. among means (P < 0.05)?	Yes						Significant diff. among means (P < 0.05)?	Yes
	R squared	0.9826						R squared	0.9766						R squared	0.9724						R squared	0.9563
	Brown-Forsythe test							Brown-Forsythe test							Brown-Forsythe test							Brown-Forsythe test
	F (DFn, DFd)	0.2806 (2, 6)						F (DFn, DFd)	0.2343 (2, 6)						F (DFn, DFd)	0.8213 (2, 6)						F (DFn, DFd)	0.7899 (2, 6)
	P value	0.7647						P value	0.798						P value	0.4839						P value	0.496
	P value summary	ns						P value summary	ns						P value summary	ns						P value summary	ns
	Are SDs significantly different (P < 0.05)?	No						Are SDs significantly different (P < 0.05)?	No						Are SDs significantly different (P < 0.05)?	No						Are SDs significantly different (P < 0.05)?	No
	Bartlett's test							Bartlett's test							Bartlett's test							Bartlett's test
	Bartlett's statistic (corrected)							Bartlett's statistic (corrected)							Bartlett's statistic (corrected)							Bartlett's statistic (corrected)
	P value							P value							P value							P value
	P value summary							P value summary							P value summary							P value summary
	Are SDs significantly different (P < 0.05)?							Are SDs significantly different (P < 0.05)?							Are SDs significantly different (P < 0.05)?							Are SDs significantly different (P < 0.05)?
	ANOVA table	SS	DF	MS	F (DFn, DFd)	P value		ANOVA table	SS	DF	MS	F (DFn, DFd)	P value		ANOVA table	SS	DF	MS	F (DFn, DFd)	P value		ANOVA table	SS	DF	MS	F (DFn, DFd)	P value
	Treatment (between columns)	0.5722	2	0.2861	F (2, 6) = 169.2	P<0.0001		Treatment (between columns)	0.7564	2	0.3782	F (2, 6) = 125.3	P<0.0001		Treatment (between columns)	0.9794	2	0.4897	F (2, 6) = 105.8	P<0.0001		Treatment (between columns)	1.301	2	0.6503	F (2, 6) = 65.63	P<0.0001
	Residual (within columns)	0.01015	6	0.001691				Residual (within columns)	0.01811	6	0.003018				Residual (within columns)	0.02778	6	0.004629				Residual (within columns)	0.05945	6	0.009909
	Total	0.5823	8					Total	0.7745	8					Total	1.007	8					Total	1.36	8
	Normality of Residuals							Normality of Residuals							Normality of Residuals							Normality of Residuals
	Test name	Statistics	P value	Passed normality test (alpha=0.05)?	P value summary			Test name	Statistics	P value	Passed normality test (alpha=0.05)?	P value summary			Test name	Statistics	P value	Passed normality test (alpha=0.05)?	P value summary			Test name	Statistics	P value	Passed normality test (alpha=0.05)?	P value summary
	Anderson-Darling (A2*)	0.5169	0.136	Yes	ns			Anderson-Darling (A2*)	0.6637	0.0547	Yes	ns			Anderson-Darling (A2*)	0.3626	0.357	Yes	ns			Anderson-Darling (A2*)	0.6377	0.0645	Yes	ns
	D'Agostino-Pearson omnibus (K2)	1.857	0.3952	Yes	ns			D'Agostino-Pearson omnibus (K2)	1.925	0.3818	Yes	ns			D'Agostino-Pearson omnibus (K2)	4.609	0.0998	Yes	ns			D'Agostino-Pearson omnibus (K2)	7.707	0.0212	No	*
	Shapiro-Wilk (W)	0.8698	0.1222	Yes	ns			Shapiro-Wilk (W)	0.8398	0.0574	Yes	ns			Shapiro-Wilk (W)	0.9166	0.3648	Yes	ns			Shapiro-Wilk (W)	0.8463	0.0678	Yes	ns
	Kolmogorov-Smirnov (distance)	0.2371	0.1	Yes	ns			Kolmogorov-Smirnov (distance)	0.2866	0.0318	No	*			Kolmogorov-Smirnov (distance)	0.1961	0.1	Yes	ns			Kolmogorov-Smirnov (distance)	0.2502	0.1	Yes	ns
	Tukey's multiple comparisons test	Mean Diff.	95.00% CI of diff.	Below threshold?	Summary	Adjusted P Value		Tukey's multiple comparisons test	Mean Diff.	95.00% CI of diff.	Below threshold?	Summary	Adjusted P Value		Tukey's multiple comparisons test	Mean Diff.	95.00% CI of diff.	Below threshold?	Summary	Adjusted P Value		Tukey's multiple comparisons test	Mean Diff.	95.00% CI of diff.	Below threshold?	Summary	Adjusted P Value
	NC-sEVs vs. SIRT2-SH1-sEVs	0.4365	0.3334 to 0.5395	Yes	****	<0.0001		NC-sEVs vs. SIRT2-SH1-sEVs	0.5848	0.4472 to 0.7224	Yes	****	<0.0001		Column A vs. Column B	0.6835	0.5131 to 0.8540	Yes	****	<0.0001		NC-sEVs vs. SIRT2-SH1-sEVs	0.7971	0.5477 to 1.046	Yes	***	0.0002
	NC-sEVs vs. SIRT2-SH2-sEVs	0.5967	0.4936 to 0.6997	Yes	****	<0.0001		NC-sEVs vs. SIRT2-SH2-sEVs	0.6413	0.5036 to 0.7789	Yes	****	<0.0001		Column A vs. Column C	0.715	0.5445 to 0.8854	Yes	****	<0.0001		NC-sEVs vs. SIRT2-SH2-sEVs	0.8154	0.5660 to 1.065	Yes	***	0.0001
	SIRT2-SH1-sEVs vs. SIRT2-SH2-sEVs	0.1602	0.05719 to 0.2633	Yes	**	0.0074		SIRT2-SH1-sEVs vs. SIRT2-SH2-sEVs	0.05648	-0.08115 to 0.1941	No	ns	0.4654		Column B vs. Column C	0.03146	-0.1390 to 0.2019	No	ns	0.8422		SIRT2-SH1-sEVs vs. SIRT2-SH2-sEVs	0.01833	-0.2310 to 0.2677	No	ns	0.9725

## Sheet: figure.7g
	number
	LRG1-low	LRG1-high
	176.667	92.3333		Test name	Statistics	P value	Passed normality test (alpha=0.05)?	P value summary
	172.333	85		Anderson-Darling (A2*)	N too small
	157.333	75		D'Agostino-Pearson omnibus (K2)	N too small
				Shapiro-Wilk (W)	0.8722	0.2352	Yes	ns			Unpaired t test
				Kolmogorov-Smirnov (distance)	0.2085	0.1	Yes	ns			P value	0.0004
											P value summary	***
				F test to compare variances							Significantly different (P < 0.05)?	Yes
				F, DFn, Dfd	1.360, 2, 2						One- or two-tailed P value?	Two-tailed
				P value	0.8476						t, df	t=10.97, df=4
				P value summary	ns
				Significantly different (P < 0.05)?	No

## Sheet: figure.7h
	area%
	LRG1-low	LRG1-high		Test name	Statistics	P value	Passed normality test (alpha=0.05)?	P value summary		Unpaired t test
	87.2856	46.9094		Anderson-Darling (A2*)	N too small					P value	0.0253
	73.1397	38.6557		D'Agostino-Pearson omnibus (K2)	N too small					P value summary	*
	63.2213	53.0721		Shapiro-Wilk (W)	0.9777	0.9394	Yes	ns		Significantly different (P < 0.05)?	Yes
				Kolmogorov-Smirnov (distance)	0.1355	0.1	Yes	ns		One- or two-tailed P value?	Two-tailed
										t, df	t=3.483, df=4
				F test to compare variances
				F, DFn, Dfd	2.795, 2, 2
				P value	0.527
				P value summary	ns
				Significantly different (P < 0.05)?	No

## Sheet: figure.7i
	Relative NFatc1 mRNA
	LRG1-low	LRG1-high
	1.06274	0.586407		Test name	Statistics	P value	Passed normality test (alpha=0.05)?	P value summary			Unpaired t test
	0.895398	0.515742		Anderson-Darling (A2*)	N too small						P value	0.0016
	1.05089	0.573174		D'Agostino-Pearson omnibus (K2)	N too small						P value summary	**
				Shapiro-Wilk (W)	0.8887	0.3113	Yes	ns			Significantly different (P < 0.05)?	Yes
				Kolmogorov-Smirnov (distance)	0.2582	0.1	Yes	ns			One- or two-tailed P value?	Two-tailed
											t, df	t=7.650, df=4
				F test to compare variances
				F, DFn, Dfd	6.179, 2, 2
				P value	0.2786
				P value summary	ns
				Significantly different (P < 0.05)?	No
	Relative ITGB3 mRNA
	LRG1-low	LRG1-high
	1.03696	0.556719		Test name	Statistics	P value	Passed normality test (alpha=0.05)?	P value summary			Unpaired t test
	0.937543	0.339147		Anderson-Darling (A2*)	N too small						P value	0.0015
	1.0286	0.457277		D'Agostino-Pearson omnibus (K2)	N too small						P value summary	**
				Shapiro-Wilk (W)	0.9659	0.8639	Yes	ns			Significantly different (P < 0.05)?	Yes
				Kolmogorov-Smirnov (distance)	0.1988	0.1	Yes	ns			One- or two-tailed P value?	Two-tailed
											t, df	t=7.803, df=4
				F test to compare variances
				F, DFn, Dfd	3.901, 2, 2
				P value	0.408
				P value summary	ns
				Significantly different (P < 0.05)?	No
	Relative CTSK mRNA
	LRG1-low	LRG1-high
	0.981369	0.398761		Test name	Statistics	P value	Passed normality test (alpha=0.05)?	P value summary			Unpaired t test
	0.96301	0.29629		Anderson-Darling (A2*)	N too small						P value	0.0001
	1.05812	0.369912		D'Agostino-Pearson omnibus (K2)	N too small						P value summary	***
				Shapiro-Wilk (W)	0.9464	0.711	Yes	ns			Significantly different (P < 0.05)?	Yes
				Kolmogorov-Smirnov (distance)	0.1632	0.1	Yes	ns			One- or two-tailed P value?	Two-tailed
											t, df	t=15.31, df=4
				F test to compare variances
				F, DFn, Dfd	1.097, 2, 2
				P value	0.9539
				P value summary	ns
				Significantly different (P < 0.05)?	No
	Relative CALCR mRNA										Unpaired t test
	LRG1-low	LRG1-high		Test name	Statistics	P value	Passed normality test (alpha=0.05)?	P value summary			P value	0.0026
	0.991543	0.300457		Anderson-Darling (A2*)	N too small						P value summary	**
	0.840048	0.233592		D'Agostino-Pearson omnibus (K2)	N too small						Significantly different (P < 0.05)?	Yes
	1.20056	0.323306		Shapiro-Wilk (W)	0.9671	0.8724	Yes	ns			One- or two-tailed P value?	Two-tailed
				Kolmogorov-Smirnov (distance)	0.2088	0.1	Yes	ns			t, df	t=6.717, df=4
				F test to compare variances
				F, DFn, Dfd	15.08, 2, 2
				P value	0.1244
				P value summary	ns
				Significantly different (P < 0.05)?	No

## Sheet: figure.7k
		ctrl			AGK2-sEVs			LRG1-sEVs			Denosumab
	Administration	43.2701	39.3146	45.9921	24.6206	22.2387	25.3197	18.7221	17.6807	14.8277	7.22444	14.1383	12.879
	Cessation	77.159	73.2747	76.044	37.4972	38.4	39.1613	33.1571	31.6367	29.3623	49.9723	53.8584	53.3896
	Tukey's multiple comparisons test	Mean Diff.	95.00% CI of diff.	Below threshold?	Summary	Adjusted P Value
	1 :Group A vs. 1 :Group B	18.8	12.14 to 25.46	Yes	****	<0.0001
	1 :Group A vs. 1 :Group C	25.78	19.13 to 32.44	Yes	****	<0.0001
	1 :Group A vs. 1 :Group D	31.45	24.79 to 38.10	Yes	****	<0.0001
	1 :Group A vs. 2:Group A	-32.63	-39.29 to -25.98	Yes	****	<0.0001
	1 :Group A vs. 2:Group B	4.506	-2.150 to 11.16	No	ns	0.3294
	1 :Group A vs. 2:Group C	11.47	4.818 to 18.13	Yes	***	0.0004
	1 :Group A vs. 2:Group D	-9.548	-16.20 to -2.892	Yes	**	0.0027
	1 :Group B vs. 1 :Group C	6.983	0.3270 to 13.64	Yes	*	0.0363
	1 :Group B vs. 1 :Group D	12.65	5.990 to 19.30	Yes	***	0.0001
	1 :Group B vs. 2:Group A	-51.43	-58.09 to -44.78	Yes	****	<0.0001
	1 :Group B vs. 2:Group B	-14.29	-20.95 to -7.637	Yes	****	<0.0001
	1 :Group B vs. 2:Group C	-7.326	-13.98 to -0.6699	Yes	*	0.0258
	1 :Group B vs. 2:Group D	-28.35	-35.00 to -21.69	Yes	****	<0.0001
	1 :Group C vs. 1 :Group D	5.663	-0.9929 to 12.32	No	ns	0.1272
	1 :Group C vs. 2:Group A	-58.42	-65.07 to -51.76	Yes	****	<0.0001
	1 :Group C vs. 2:Group B	-21.28	-27.93 to -14.62	Yes	****	<0.0001
	1 :Group C vs. 2:Group C	-14.31	-20.96 to -7.653	Yes	****	<0.0001
	1 :Group C vs. 2:Group D	-35.33	-41.99 to -28.67	Yes	****	<0.0001
	1 :Group D vs. 2:Group A	-64.08	-70.73 to -57.42	Yes	****	<0.0001
	1 :Group D vs. 2:Group B	-26.94	-33.59 to -20.28	Yes	****	<0.0001
	1 :Group D vs. 2:Group C	-19.97	-26.63 to -13.32	Yes	****	<0.0001
	1 :Group D vs. 2:Group D	-40.99	-47.65 to -34.34	Yes	****	<0.0001
	2:Group A vs. 2:Group B	37.14	30.48 to 43.80	Yes	****	<0.0001
	2:Group A vs. 2:Group C	44.11	37.45 to 50.76	Yes	****	<0.0001
	2:Group A vs. 2:Group D	23.09	16.43 to 29.74	Yes	****	<0.0001
	2:Group B vs. 2:Group C	6.967	0.3116 to 13.62	Yes	*	0.0368
	2:Group B vs. 2:Group D	-14.05	-20.71 to -7.398	Yes	****	<0.0001
	2:Group C vs. 2:Group D	-21.02	-27.68 to -14.37	Yes	****	<0.0001
	Two-way ANOVA	Ordinary
	Alpha	0.05
	Source of Variation	% of total variation	P value	P value summary	Significant?
	Interaction	8.927	<0.0001	****	Yes
	Row Factor	43.05	<0.0001	****	Yes
	Column Factor	47.05	<0.0001	****	Yes
	ANOVA table	SS	DF	MS	F (DFn, DFd)	P value
	Interaction	812.6	3	270.9	F (3, 16) = 48.86	P<0.0001
	Row Factor	3919	1	3919	F (1, 16) = 706.9	P<0.0001
	Column Factor	4282	3	1427	F (3, 16) = 257.5	P<0.0001
	Residual	88.7	16	5.544
	Difference between row means
	Mean of 1	23.85
	Mean of 2	49.41
	Difference between means	-25.56
	SE of difference	0.9612
	95% CI of difference	-27.59 to -23.52
	Normality of Residuals
	Test name	Statistics	P value	Passed normality test (alpha=0.05)?	P value summary
	Anderson-Darling (A2*)	0.7323	0.0486	No	*
	D'Agostino-Pearson omnibus (K2)	1.871	0.3925	Yes	ns
	Shapiro-Wilk (W)	0.934	0.1199	Yes	ns
	Kolmogorov-Smirnov (distance)	0.1762	0.0521	Yes	ns

## Sheet: figure.7m
	#	age	ISR
	1	53	12
	2	58	12
	3	67	12
	4	48	10
	5	57	10
	6	42	12
	7	61	12
	8	75	12
	9	44	8
	10	56	12
	11	34	8
	12	50	8
	13	40	12
	14	50	10
	15	44	12
	16	63	12
	17	70	4.5
	18	31	10
	19	52	12
	20	33	12
	21	46	12
	22	46	12
	23	61	8
	24	48	10
	25	57	12
	26	56	8
	27	52	12
	28	49	12
	29	52	12
	30	48	8
	31	55	6
	32	56	12
	33	68	12
	34	35	12
	35	50	10
	36	61	12
	37	30	10
	38	66	12
	39	47	12
	40	38	10
	41	63	8
	42	35	12
	43	40	10
	44	51	12
	45	61	10
	46	49	10
	47	51	12
	48	46	8
	49	68	12
	50	39	12
	51	56	12
	52	55	8
	53	48	8
	54	50	10
	55	56	12
	56	41	10
	57	53	12
	58	55	12
	59	54	9
	60	56	12
	61	54	12
	62	37	8
	63	67	8
	64	61	12
	65	45	10
	66	46	10
	67	48	12
	68	55	12
	69	62	12
	70	68	12
	71	38	10
	72	45	12
	73	51	8
	74	61	12
	75	45	8
	76	45	12
	77	48	12
	78	44	6
	79	56	9
	80	52	9
	81	44	12
	82	55	12
	83	36	10
	84	55	12
	85	48	8
	86	51	10
	87	53	8
	88	28	7.5
	89	56	12
	90	52	12
	91	56	12
	92	38	10
	93	48	12
	94	48	10
	95	52	12
	96	61	10
	97	52	12
	98	65	6
	99	73	12
	100	28	8
	101	62	10
	102	50	12
	103	30	10
	104	56	6
	105	68	8
	106	65	12
	107	67	10
	108	56	6
	109	61	6
	110	56	4
	111	53	12
	112	33	8
	113	42	12
	114	57	12

## Sheet: figure.7o
	relative sEVs-LRG1 protein fold
	control	OP
	2.01261	2.03704			Test name	Statistics	P value	Passed normality test (alpha=0.05)?	P value summary		Mann Whitney test
	1.78576	1.93683			Anderson-Darling (A2*)	1.707	0.0002	No	***		P value	0.0212
	1.75387	1.73208			D'Agostino-Pearson omnibus (K2)	10.39	0.0055	No	**		Exact or approximate P value?	Exact
	1.85857	1.5449			Shapiro-Wilk (W)	0.9085	0.0006	No	***		P value summary	*
	2.70063	1.44584			Kolmogorov-Smirnov (distance)	0.1305	0.0247	No	*		Significantly different (P < 0.05)?	Yes
	1.52013	1.32679									One- or two-tailed P value?	Two-tailed
	1.6794	1.23433									Sum of ranks in column A,B	885 , 546
	1.56504	1.17708									Mann-Whitney U	221
	1.46876	1.04995
	1.38665	1.11547
	1.13582	0.805471
	1.03553	0.828261
	1.09653	3.04025
	1.07933	2.62258
	1.11904	0.687769
	0.886927	0.616987
	0.82916	0.526313
	0.984807	0.471241
	0.975621	0.489942
	3.48795	0.33474
	3.18049	0.488062
	3.16894	0.259042
	2.75377	0.439101
	4.26798	0.318135
	0.696071	0.188384
	0.676028
	0.315534
	0.383269

## Sheet: figure.7p
	BMD(g/cm2)	LRG1(fold)
	1.258	2.01261
	1.024	1.78576
	1.231	1.75387
	1.192	1.85857
	1.012	2.70063
	1.05	1.52013
	1.185	1.6794
	1.051	1.56504
	1.242	1.46876
	1.195	1.38665
	1.184	1.13582
	1.012	1.03553
	1.109	1.09653
	1.09	1.07933
	1.074	1.11904
	1.054	0.886927
	1.009	0.82916
	1.036	0.984807
	1.049	0.975621
	1.169	3.48795
	1.075	3.18049
	1.083	3.16894
	1.356	2.75377
	1.114	4.26798
	1.06	0.696071
	1.209	0.676028
	1.034	0.315534
	1.248	0.383269
	0.896	2.02852
	0.882	1.90368
	0.951	2.237
	0.936	1.8822
	0.888	2.27606
	0.873	1.56038
	0.939	1.52585
	0.898	1.45971
	1.003	1.3094
	0.88	1.20277
	0.915	1.1831
	0.934	1.01842
	0.955	1.01767
	0.925	0.80858
	0.918	0.83062
	0.901	0.895835
	0.926	3.06434
	0.877	2.76336
	0.967	0.633803
	0.961	0.62589
	0.826	0.619081
	0.92	0.581779
	0.953	0.452718
	0.812	0.505225
	0.954	0.490206
	0.916	0.481945
	0.97	0.472846
	0.934	0.579763
	0.882	0.620034
	0.859	0.518849
	0.883	0.405856
	0.679	2.03704
	0.711	1.93683
	0.748	1.73208
	0.807	1.5449
	0.761	1.44584
	0.788	1.32679
	0.717	1.23433
	0.675	1.17708
	0.733	1.04995
	0.385	1.11547
	0.777	0.805471
	0.68	0.828261
	0.805	3.04025
	0.687	2.62258
	0.794	0.687769
	0.743	0.616987
	0.715	0.526313
	0.785	0.471241
	0.755	0.489942
	0.711	0.33474
	0.691	0.488062
	0.641	0.259042
	0.6	0.439101
	0.652	0.318135
	0.642	0.188384
	0.909	0.624289
	0.933	1.05708
	0.851	0.543387
	0.867	2.00826
	0.881	0.689355
	1.471	2.25377
	0.978	2.0294
	1.495	2.56125
	1.343	1.71982
	1.308	1.67358
	1.795	3.22869
	1.266	2.20387
	1.03	1.5733
	1.196	1.51995
	1.047	1.59241
	1.276	1.47455
	1.277	1.38467
	1.006	1.26696
	1.16	1.14027
	1.514	1.06246
	1.044	1.14911
	1.47	1.20496
	1.223	1.09879
	1.16	0.923369
	1.207	0.999372
	1.259	0.974969
	1.28	0.813791
	1.212	2.14069
	1.258	3.18295
	1.345	3.22078
	1.114	2.90789
	1.285	4.93762
	1.242	4.69312
	1.239	0.794806
	1.072	0.683379
	1.32	1.28924

## Sheet: figure.7q
	β-CTX(pg/ml)	LRG1(fold)
	375	2.01261
	532.4	1.78576
	402.7	1.75387
	379.8	1.85857
	301	2.70063
	542	1.52013
	376	1.6794
	394	1.56504
	374.7	1.46876
	395	1.38665
	409	1.13582
	446	1.03553
	421	1.09653
	331	1.07933
	309	1.11904
	312	0.886927
	291	0.82916
	532	0.984807
	488	0.975621
	445	3.48795
	334.8	3.18049
	298.4	3.16894
	564	2.75377
	263	4.26798
	478	0.696071
	413	0.676028
	452	0.315534
	368	0.383269
	593.2	2.02852
	549.7	1.90368
	402.6	2.237
	443	1.8822
	301.5	2.27606
	745	1.56038
	467.4	1.52585
	432	1.45971
	389	1.3094
	575	1.20277
	462	1.1831
	512	1.01842
	714	1.01767
	521	0.80858
	473	0.83062
	386	0.895835
	601	3.06434
	482	2.76336
	421	0.633803
	385	0.62589
	482	0.619081
	489	0.581779
	793	0.452718
	457.8	0.505225
	578.6	0.490206
	762	0.481945
	689.4	0.472846
	409	0.579763
	593	0.620034
	558	0.518849
	598	0.405856
	485.2	2.03704
	475.6	1.93683
	534.1	1.73208
	519	1.5449
	502.4	1.44584
	495	1.32679
	348	1.23433
	422	1.17708
	472	1.04995
	203	1.11547
	473	0.805471
	693	0.828261
	532	3.04025
	236	2.62258
	354	0.687769
	492	0.616987
	523	0.526313
	549	0.471241
	372	0.489942
	603	0.33474
	208	0.488062
	423.5	0.259042
	586	0.439101
	207	0.318135
	231	0.188384
	452	0.624289
	359	1.05708
	504	0.543387
	630.1	2.00826
	445	0.689355
	277.8	2.25377
	652	2.0294
	856.7	2.56125
	396	1.71982
	748	1.67358
	283	3.22869
	289.7	2.20387
	378	1.5733
	293	1.51995
	326.3	1.59241
	269.6	1.47455
	856	1.38467
	316.2	1.26696
	359	1.14027
	367	1.06246
	266.7	1.14911
	299.5	1.20496
	198.9	1.09879
	384	0.923369
	612	0.999372
	167	0.974969
	263.3	0.813791
	186	2.14069
	267	3.18295
	345.6	3.22078
	316.3	2.90789
	296.7	4.93762
	297.5	4.69312
	589.7	0.794806
	366.2	0.683379
	399	1.28924

[truncated: 2 more sheets: figure.7r, figure.7s]
