# Supplementary material for: SIRT2 regulates extracellular vesicle-mediated liver–bone communication
Source: Nat Metab. 2023 May 15;5(5):821–41. doi: 10.1038/s42255-023-00803-0 (PMC10229428; doi:10.1038/s42255-023-00803-0)
Supplement: Source Data Extended Data Fig. 1 — Statistical source data. [file 42255_2023_803_MOESM11_ESM.xlsx]

## Sheet: Extended data figure.1a
	young female
	Loxp	SIRT2-KOhep
	22.78	22.62		Test name	Statistics	P value	Passed normality test (alpha=0.05)?	P value summary			Unpaired t test
	24.44	24.04		Anderson-Darling (A2*)	0.2092	0.7885	Yes	ns			P value	0.981
	25.52	24.51		D'Agostino-Pearson omnibus (K2)	0.2324	0.8903	Yes	ns			P value summary	ns
	25.88	27.33		Shapiro-Wilk (W)	0.9557	0.7681	Yes	ns			Significantly different (P < 0.05)?	No
				Kolmogorov-Smirnov (distance)	0.154	0.1	Yes	ns			One- or two-tailed P value?	Two-tailed
											t, df	t=0.02484, df=6
				F test to compare variances
				F, DFn, Dfd	2.012, 3, 3
				P value	0.5803
				P value summary	ns
				Significantly different (P < 0.05)?	No

## Sheet: Extended data figure.1d
	young male
	Loxp	SIRT2-KOhep
	27.1	27.4		Test name	Statistics	P value	Passed normality test (alpha=0.05)?	P value summary			Unpaired t test
	28.2	28.1		Anderson-Darling (A2*)	0.4276	0.2597	Yes	ns			P value	0.5151
	27.5	28.2		D'Agostino-Pearson omnibus (K2)	6.986	0.0304	No	*			P value summary	ns
	27.6	27		Shapiro-Wilk (W)	0.904	0.1788	Yes	ns			Significantly different (P < 0.05)?	No
	26.3	24.3		Kolmogorov-Smirnov (distance)	0.1629	0.1	Yes	ns			One- or two-tailed P value?	Two-tailed
	27.3	26.4									t, df	t=0.6747, df=10
				F test to compare variances
				F, DFn, Dfd	5.270, 5, 5
				P value	0.0921
				P value summary	ns
				Significantly different (P < 0.05)?	No

## Sheet: Extended data figure.1c
		BV/TV										Unpaired t test
		Loxp	SIRT2-KOhep		Test name	Statistics	P value	Passed normality test (alpha=0.05)?	P value summary			P value	0.9028
		7.95732	8.50127		Anderson-Darling (A2*)	0.8187	0.0189	No	*			P value summary	ns
		3.86464	4.5503		D'Agostino-Pearson omnibus (K2)	2.533	0.2819	Yes	ns			Significantly different (P < 0.05)?	No
		3.77968	2.84963		Shapiro-Wilk (W)	0.7833	0.0189	No	*			One- or two-tailed P value?	Two-tailed
		2.88787	3.45569		Kolmogorov-Smirnov (distance)	0.3016	0.0309	No	*			t, df	t=0.1274, df=6
					F test to compare variances
					F, DFn, Dfd	1.256, 3, 3
					P value	0.8556
					P value summary	ns
					Significantly different (P < 0.05)?	No
		Tb.N										Unpaired t test
		Loxp	SIRT2-KOhep		Test name	Statistics	P value	Passed normality test (alpha=0.05)?	P value summary			P value	0.9877
		1.1603	1.19968		Anderson-Darling (A2*)	0.6676	0.0499	No	*			P value summary	ns
		0.68306	0.70321		D'Agostino-Pearson omnibus (K2)	1.996	0.3686	Yes	ns			Significantly different (P < 0.05)?	No
		0.53685	0.42423		Shapiro-Wilk (W)	0.8153	0.0416	No	*			One- or two-tailed P value?	Two-tailed
		0.45832	0.4963		Kolmogorov-Smirnov (distance)	0.2534	0.1	Yes	ns			t, df	t=0.01606, df=6
					F test to compare variances
					F, DFn, Dfd	1.237, 3, 3
					P value	0.8655
					P value summary	ns
					Significantly different (P < 0.05)?	No
		Tb.SP										Unpaired t test
		Loxp	SIRT2-KOhep		Test name	Statistics	P value	Passed normality test (alpha=0.05)?	P value summary			P value	0.8505
		0.29446	0.29689		Anderson-Darling (A2*)	0.4018	0.2706	Yes	ns			P value summary	ns
		0.3351	0.34285		D'Agostino-Pearson omnibus (K2)	2.569	0.2768	Yes	ns			Significantly different (P < 0.05)?	No
		0.42562	0.41497		Shapiro-Wilk (W)	0.89	0.2339	Yes	ns			One- or two-tailed P value?	Two-tailed
		0.389	0.42232		Kolmogorov-Smirnov (distance)	0.1955	0.1	Yes	ns			t, df	t=0.1968, df=6
					F test to compare variances
					F, DFn, Dfd	1.078, 3, 3
					P value	0.9524
					P value summary	ns
					Significantly different (P < 0.05)?	No
		Tb.Th										Unpaired t test
		Loxp	SIRT2-KOhep		Test name	Statistics	P value	Passed normality test (alpha=0.05)?	P value summary			P value	0.3498
		0.06858	0.07086		Anderson-Darling (A2*)	0.1757	0.8866	Yes	ns			P value summary	ns
		0.05658	0.06471		D'Agostino-Pearson omnibus (K2)	0.789	0.674	Yes	ns			Significantly different (P < 0.05)?	No
		0.07041	0.06717		Shapiro-Wilk (W)	0.9685	0.8861	Yes	ns			One- or two-tailed P value?	Two-tailed
		0.06301	0.06963		Kolmogorov-Smirnov (distance)	0.1351	0.1	Yes	ns			t, df	t=1.014, df=6
					F test to compare variances
					F, DFn, Dfd	5.218, 3, 3
					P value	0.2081
					P value summary	ns
					Significantly different (P < 0.05)?	No

## Sheet: Extended data figure.1f
	BV/TV
	Loxp	SIRT2-KOhep
	9.04503	8.56081		Test name	Statistics	P value	Passed normality test (alpha=0.05)?	P value summary			Unpaired t test
	17.1182	9.513		Anderson-Darling (A2*)	0.4502	0.2267	Yes	ns			P value	0.5787
	14.7486	6.69344		D'Agostino-Pearson omnibus (K2)	1.662	0.4355	Yes	ns			P value summary	ns
	6.29263	21.8435		Shapiro-Wilk (W)	0.9145	0.2437	Yes	ns			Significantly different (P < 0.05)?	No
	11.7699	11.6018		Kolmogorov-Smirnov (distance)	0.171	0.1	Yes	ns			One- or two-tailed P value?	Two-tailed
	6.88351	18.0009									t, df	t=0.5739, df=10
				F test to compare variances
				F, DFn, Dfd	1.856, 5, 5
				P value	0.5139
				P value summary	ns
				Significantly different (P < 0.05)?	No
	Tb.N
	Loxp	SIRT2-KOhep									Unpaired t test
	1.15524	1.21631		Test name	Statistics	P value	Passed normality test (alpha=0.05)?	P value summary			P value	0.6691
	1.96365	1.27696		Anderson-Darling (A2*)	0.6098	0.0862	Yes	ns			P value summary	ns
	1.67252	1.04435		D'Agostino-Pearson omnibus (K2)	4.038	0.1328	Yes	ns			Significantly different (P < 0.05)?	No
	0.97807	2.15315		Shapiro-Wilk (W)	0.8764	0.0788	Yes	ns			One- or two-tailed P value?	Two-tailed
	1.6934	1.42341		Kolmogorov-Smirnov (distance)	0.2198	0.1	Yes	ns			t, df	t=0.4402, df=10
	0.98742	2.00184
				F test to compare variances
				F, DFn, Dfd	1.151, 5, 5
				P value	0.8808
				P value summary	ns
				Significantly different (P < 0.05)?	No
	Tb.SP
	Loxp	SIRT2-KOhep
	0.32899	0.28697		Test name	Statistics	P value	Passed normality test (alpha=0.05)?	P value summary			Unpaired t test
	0.2439	0.28829		Anderson-Darling (A2*)	0.3155	0.4979	Yes	ns			P value	0.7314
	0.27548	0.28568		D'Agostino-Pearson omnibus (K2)	2.237	0.3268	Yes	ns			P value summary	ns
	0.32469	0.25233		Shapiro-Wilk (W)	0.9318	0.3992	Yes	ns			Significantly different (P < 0.05)?	No
	0.24714	0.33214		Kolmogorov-Smirnov (distance)	0.1491	0.1	Yes	ns			One- or two-tailed P value?	Two-tailed
	0.31611	0.2482									t, df	t=0.3530, df=10
				F test to compare variances
				F, DFn, Dfd	1.642, 5, 5
				P value	0.5996
				P value summary	ns
				Significantly different (P < 0.05)?	No
	Tb.Th
	Loxp	SIRT2-KOhep
	0.0783	0.07038		Test name	Statistics	P value	Passed normality test (alpha=0.05)?	P value summary			Unpaired t test
	0.08718	0.0745		Anderson-Darling (A2*)	0.3128	0.5046	Yes	ns			P value	0.5655
	0.08818	0.06409		D'Agostino-Pearson omnibus (K2)	0.848	0.6544	Yes	ns			P value summary	ns
	0.06434	0.10145		Shapiro-Wilk (W)	0.9497	0.6332	Yes	ns			Significantly different (P < 0.05)?	No
	0.0695	0.08151		Kolmogorov-Smirnov (distance)	0.1946	0.1	Yes	ns			One- or two-tailed P value?	Two-tailed
	0.06971	0.08992									t, df	t=0.5943, df=10
				F test to compare variances
				F, DFn, Dfd	1.887, 5, 5
				P value	0.5028
				P value summary	ns
				Significantly different (P < 0.05)?	No

## Sheet: Extended data figure.1g
	body weight
	Loxp	SIRT2-Kohep
	29.59	31.22		Test name	Statistics	P value	Passed normality test (alpha=0.05)?	P value summary			Unpaired t test
	31.7	27.58		Anderson-Darling (A2*)	0.5298	0.1502	Yes	ns			P value	0.5443
	28.68	29.06		D'Agostino-Pearson omnibus (K2)	1.063	0.5876	Yes	ns			P value summary	ns
	29.75	26.7		Shapiro-Wilk (W)	0.9409	0.3295	Yes	ns			Significantly different (P < 0.05)?	No
	32.87	28.8		Kolmogorov-Smirnov (distance)	0.2052	0.0555	Yes	ns			One- or two-tailed P value?	Two-tailed
	29.36	30.5									t, df	t=0.6205, df=15
	28.45	31.5		F test to compare variances
	29.48	28.5		F, DFn, Dfd	1.361, 8, 7
		31.5		P value	0.6976
				P value summary	ns
				Significantly different (P < 0.05)?	No

## Sheet: Extended data figure.1k
	body weight
	Loxp	SIRT2-Kohep		Test name	Statistics	P value	Passed normality test (alpha=0.05)?	P value summary			Unpaired t test
	32.9	35.7		Anderson-Darling (A2*)	0.1719	0.9188	Yes	ns			P value	0.9553
	38.2	33.5		D'Agostino-Pearson omnibus (K2)	1.066	0.5867	Yes	ns			P value summary	ns
	32.8	32.12		Shapiro-Wilk (W)	0.9766	0.8558	Yes	ns			Significantly different (P < 0.05)?	No
	36.5	37.5		Kolmogorov-Smirnov (distance)	0.09053	0.1	Yes	ns			One- or two-tailed P value?	Two-tailed
	38.59	30.54									t, df	t=0.05675, df=20
	35.22	36.74		F test to compare variances
	35.11	36.61		F, DFn, Dfd	1.760, 9, 11
	28.45	31.15		P value	0.373
	32.3	34.68		P value summary	ns
	34.83	34.14		Significantly different (P < 0.05)?	No
		34.08
		36.35

## Sheet: Extended data figure.1h
	PINP♀
	Loxp	SIRT2-Kohep		Normality test
	8.291	3.8825		Test name	Statistics	P value	Passed normality test (alpha=0.05)?	P value summary		Table Analyzed	PINP
	4.987	2.803		Anderson-Darling (A2*)	0.3763	0.3707	Yes	ns
	3.2975	7.992		D'Agostino-Pearson omnibus (K2)	1.616	0.4458	Yes	ns		Unpaired t test
	4.3225	1.56937		Shapiro-Wilk (W)	0.9339	0.2527	Yes	ns		P value	0.5779
	1.47575	1.12963		Kolmogorov-Smirnov (distance)	0.1318	0.1	Yes	ns		P value summary	ns
	6.599	5.696								Significantly different (P < 0.05)?	No
	2.8095	1.43863		F test to compare variances						One- or two-tailed P value?	Two-tailed
	4.68762	7.21825		F, DFn, Dfd	1.389, 8, 7					t, df	t=0.5688, df=15
		3.41		P value	0.6781
				P value summary	ns
				Significantly different (P < 0.05)?	No

## Sheet: Extended data figure.1l
	PINP♂
	Loxp	SIRT2-Kohep		Normality test
	6.33613	7.57562		Test name	Statistics	P value	Passed normality test (alpha=0.05)?	P value summary		Table Analyzed	PINP
	4.213	5.35388		Anderson-Darling (A2*)	0.4044	0.3252	Yes	ns
	4.295	6.16275		D'Agostino-Pearson omnibus (K2)	1.276	0.5284	Yes	ns		Unpaired t test
	4.4135	3.1485		Shapiro-Wilk (W)	0.9424	0.2223	Yes	ns		P value	0.921
	4.29938	6.40013		Kolmogorov-Smirnov (distance)	0.1464	0.1	Yes	ns		P value summary	ns
	3.37663	3.06825								Significantly different (P < 0.05)?	No
	6.76275	5.703		F test to compare variances						One- or two-tailed P value?	Two-tailed
	8.9275	6.40675		F, DFn, Dfd	1.584, 9, 11					t, df	t=0.1004, df=20
	4.47675	5.08887		P value	0.4654
	9.63075	3.24363		P value summary	ns
		8.386		Significantly different (P < 0.05)?	No
		6.54413

## Sheet: Extended data figure.1j
		area%
		Loxp	SIRT2-Kohep
		11.5704	6.58721		Test name	Statistics	P value	Passed normality test (alpha=0.05)?	P value summary			Unpaired t test
		6.49126	7.16402		Anderson-Darling (A2*)	0.6625	0.0688	Yes	ns			P value	0.9656
		4.88588	7.7737		D'Agostino-Pearson omnibus (K2)	3.29	0.1931	Yes	ns			P value summary	ns
		10.9623	5.74407		Shapiro-Wilk (W)	0.8989	0.065	Yes	ns			Significantly different (P < 0.05)?	No
		3.98665	10.0816		Kolmogorov-Smirnov (distance)	0.1752	0.1	Yes	ns			One- or two-tailed P value?	Two-tailed
		6.68968	6.36927									t, df	t=0.04388, df=15
		5.09647	4.42562		F test to compare variances
		5.09674	7.75565		F, DFn, Dfd	2.984, 7, 8
			5.28364		P value	0.1485
					P value summary	ns
					Significantly different (P < 0.05)?	No

## Sheet: Extended data figure.1n
		area%
		Loxp	SIRT2-Kohep
		15.0316	9.92729		Test name	Statistics	P value	Passed normality test (alpha=0.05)?	P value summary			Unpaired t test
		10.0056	7.49064		Anderson-Darling (A2*)	0.5143	0.1717	Yes	ns			P value	0.9198
		10.2161	14.0645		D'Agostino-Pearson omnibus (K2)	4.61	0.0998	Yes	ns			P value summary	ns
		7.79388	19.9455		Shapiro-Wilk (W)	0.9344	0.1516	Yes	ns			Significantly different (P < 0.05)?	No
		10.0335	11.1095		Kolmogorov-Smirnov (distance)	0.1505	0.1	Yes	ns			One- or two-tailed P value?	Two-tailed
		10.5661	8.27193									t, df	t=0.1019, df=20
		13.4938	8.88069		F test to compare variances
		12.7897	12.76		F, DFn, Dfd	1.002, 9, 11
		6.65034	10.3034		P value	0.9809
		17.8662	14.2698		P value summary	ns
			10.5387		Significantly different (P < 0.05)?	No
			11.5432
