# Supplementary material for: SIRT2 regulates extracellular vesicle-mediated liver–bone communication
Source: Nat Metab. 2023 May 15;5(5):821–41. doi: 10.1038/s42255-023-00803-0 (PMC10229428; doi:10.1038/s42255-023-00803-0)
Supplement: Source Data Extended Data Fig. 2 — Statistical source data. [file 42255_2023_803_MOESM12_ESM.xlsx]

## Sheet: Extended data Fig.2b
	ALP								ARS
	PBS	Loxp-plasma	SIRT2-KO-plasma						PBS	Loxp-plasma	SIRT2-KO-plasma
	46.8965	34.0909	43.1304						41.0345	45.6897	60.3448
	35.6897	45.8042	33.7391						55.1724	56.8965	51.7241
	40.8621	38.8112	41.0435						39.1379	60.3448	56.8965
	ANOVA summary								ANOVA summary
	F	0.09899							F	2.082
	P value	0.9072							P value	0.2057
	P value summary	ns							P value summary	ns
	Significant diff. among means (P < 0.05)?	No							Significant diff. among means (P < 0.05)?	No
	R squared	0.03194							R squared	0.4097
	Brown-Forsythe test								Brown-Forsythe test
	F (DFn, DFd)	0.03972 (2, 6)							F (DFn, DFd)	0.1574 (2, 6)
	P value	0.9613							P value	0.8578
	P value summary	ns							P value summary	ns
	Are SDs significantly different (P < 0.05)?	No							Are SDs significantly different (P < 0.05)?	No
	Bartlett's test								Bartlett's test
	Bartlett's statistic (corrected)								Bartlett's statistic (corrected)
	P value								P value
	P value summary								P value summary
	Are SDs significantly different (P < 0.05)?								Are SDs significantly different (P < 0.05)?
	ANOVA table	SS	DF	MS	F (DFn, DFd)	P value			ANOVA table	SS	DF	MS	F (DFn, DFd)	P value
	Treatment (between columns)	5.973	2	2.986	F (2, 6) = 0.09899	P=0.9072			Treatment (between columns)	214.2	2	107.1	F (2, 6) = 2.082	P=0.2057
	Residual (within columns)	181	6	30.17					Residual (within columns)	308.6	6	51.43
	Total	187	8						Total	522.8	8
	Normality of Residuals								Normality of Residuals
	Test name	Statistics	P value	Passed normality test (alpha=0.05)?	P value summary				Test name	Statistics	P value	Passed normality test (alpha=0.05)?	P value summary
	Anderson-Darling (A2*)	0.3993	0.2858	Yes	ns				Anderson-Darling (A2*)	0.2104	0.796	Yes	ns
	D'Agostino-Pearson omnibus (K2)	2.139	0.3433	Yes	ns				D'Agostino-Pearson omnibus (K2)	0.6896	0.7084	Yes	ns
	Shapiro-Wilk (W)	0.886	0.1814	Yes	ns				Shapiro-Wilk (W)	0.9623	0.822	Yes	ns
	Kolmogorov-Smirnov (distance)	0.2078	0.1	Yes	ns				Kolmogorov-Smirnov (distance)	0.1888	0.1	Yes	ns
	Tukey's multiple comparisons test	Mean Diff.	95.00% CI of diff.	Below threshold?	Summary	Adjusted P Value			Tukey's multiple comparisons test	Mean Diff.	95.00% CI of diff.	Below threshold?	Summary	Adjusted P Value
	Column A vs. Column B	1.581	-12.18 to 15.34	No	ns	0.9345			Column A vs. Column B	-9.195	-27.16 to 8.771	No	ns	0.3273
	Column A vs. Column C	1.845	-11.92 to 15.61	No	ns	0.9122			Column A vs. Column C	-11.21	-29.17 to 6.760	No	ns	0.215
	Column B vs. Column C	0.2644	-13.50 to 14.02	No	ns	0.9981			Column B vs. Column C	-2.011	-19.98 to 15.96	No	ns	0.9377

## Sheet: Extended data Fig.2c
	Relative RNNX2 mRNA							Relative SP7 mRNA							Relative osteocalcin mRNA							Relative ALP mRNA
	PBS	Loxp-plasma	SIRT2-KO-plasma					PBS	Loxp-plasma	SIRT2-KO-plasma					PBS	Loxp-plasma	SIRT2-KO-plasma					PBS	Loxp-plasma	SIRT2-KO-plasma
	1.11602	1.10316	1.48192					1.02223	0.968189	0.879256					0.937442	1.04391	1.05303					0.993719	0.799128	1.19249
	0.942184	1.41578	1.26406					1.03965	0.930306	0.996049					1.06187	1.06611	1.07537					1.00507	1.01102	1.09648
	0.951026	1.29669	1.12219					0.940938	0.831551	0.918254					1.00458	1.18818	1.19125					1.00124	0.884846	1.01016
	ANOVA summary							ANOVA summary							ANOVA summary
	F	3.444						F	1.805						F	2.019						ANOVA summary
	P value	0.1009						P value	0.2434						P value	0.2136						F	4.629
	P value summary	ns						P value summary	ns						P value summary	ns						P value	0.0608
	Significant diff. among means (P < 0.05)?	No						Significant diff. among means (P < 0.05)?	No						Significant diff. among means (P < 0.05)?	No						P value summary	ns
	R squared	0.5344						R squared	0.3756						R squared	0.4023						Significant diff. among means (P < 0.05)?	No
																						R squared	0.6068
	Brown-Forsythe test							Brown-Forsythe test							Brown-Forsythe test
	F (DFn, DFd)	0.3075 (2, 6)						F (DFn, DFd)	0.06174 (2, 6)						F (DFn, DFd)	0.01109 (2, 6)						Brown-Forsythe test
	P value	0.7462						P value	0.9407						P value	0.989						F (DFn, DFd)	1.684 (2, 6)
	P value summary	ns						P value summary	ns						P value summary	ns						P value	0.2627
	Are SDs significantly different (P < 0.05)?	No						Are SDs significantly different (P < 0.05)?	No						Are SDs significantly different (P < 0.05)?	No						P value summary	ns
																						Are SDs significantly different (P < 0.05)?	No
	Bartlett's test							Bartlett's test							Bartlett's test
	Bartlett's statistic (corrected)							Bartlett's statistic (corrected)							Bartlett's statistic (corrected)							Bartlett's test
	P value							P value							P value							Bartlett's statistic (corrected)
	P value summary							P value summary							P value summary							P value
	Are SDs significantly different (P < 0.05)?							Are SDs significantly different (P < 0.05)?							Are SDs significantly different (P < 0.05)?							P value summary
																						Are SDs significantly different (P < 0.05)?
	ANOVA table	SS	DF	MS	F (DFn, DFd)	P value		ANOVA table	SS	DF	MS	F (DFn, DFd)	P value		ANOVA table	SS	DF	MS	F (DFn, DFd)	P value
	Treatment (between columns)	0.1545	2	0.07727	F (2, 6) = 3.444	P=0.1009		Treatment (between columns)	0.01358	2	0.006791	F (2, 6) = 1.805	P=0.2434		Treatment (between columns)	0.02075	2	0.01038	F (2, 6) = 2.019	P=0.2136		ANOVA table	SS	DF	MS	F (DFn, DFd)	P value
	Residual (within columns)	0.1346	6	0.02244				Residual (within columns)	0.02258	6	0.003763				Residual (within columns)	0.03084	6	0.00514				Treatment (between columns)	0.06083	2	0.03042	F (2, 6) = 4.629	P=0.0608
	Total	0.2892	8					Total	0.03616	8					Total	0.05159	8					Residual (within columns)	0.03943	6	0.006571
																						Total	0.1003	8
	Normality of Residuals							Normality of Residuals							Normality of Residuals
	Test name	Statistics	P value	Passed normality test (alpha=0.05)?	P value summary			Test name	Statistics	P value	Passed normality test (alpha=0.05)?	P value summary			Test name	Statistics	P value	Passed normality test (alpha=0.05)?	P value summary			Normality of Residuals
	Anderson-Darling (A2*)	0.2508	0.6489	Yes	ns			Anderson-Darling (A2*)	0.3368	0.4162	Yes	ns			Anderson-Darling (A2*)	0.603	0.0802	Yes	ns			Test name	Statistics	P value	Passed normality test (alpha=0.05)?	P value summary
	D'Agostino-Pearson omnibus (K2)	0.8288	0.6608	Yes	ns			D'Agostino-Pearson omnibus (K2)	1.949	0.3774	Yes	ns			D'Agostino-Pearson omnibus (K2)	2.722	0.2563	Yes	ns			Anderson-Darling (A2*)	0.5016	0.1502	Yes	ns
	Shapiro-Wilk (W)	0.9377	0.5576	Yes	ns			Shapiro-Wilk (W)	0.9174	0.3708	Yes	ns			Shapiro-Wilk (W)	0.8447	0.0652	Yes	ns			D'Agostino-Pearson omnibus (K2)	0.1268	0.9386	Yes	ns
	Kolmogorov-Smirnov (distance)	0.1414	0.1	Yes	ns			Kolmogorov-Smirnov (distance)	0.2043	0.1	Yes	ns			Kolmogorov-Smirnov (distance)	0.2478	0.1	Yes	ns			Shapiro-Wilk (W)	0.8988	0.2454	Yes	ns
																						Kolmogorov-Smirnov (distance)	0.249	0.1	Yes	ns
	Tukey's multiple comparisons test	Mean Diff.	95.00% CI of diff.	Below threshold?	Summary	Adjusted P Value		Tukey's multiple comparisons test	Mean Diff.	95.00% CI of diff.	Below threshold?	Summary	Adjusted P Value		Tukey's multiple comparisons test	Mean Diff.	95.00% CI of diff.	Below threshold?	Summary	Adjusted P Value
	Column A vs. Column B	-0.2688	-0.6441 to 0.1065	No	ns	0.1501		Column A vs. Column B	0.09093	-0.06275 to 0.2446	No	ns	0.2431		Column A vs. Column B	-0.0981	-0.2777 to 0.08150	No	ns	0.2884		Tukey's multiple comparisons test	Mean Diff.	95.00% CI of diff.	Below threshold?	Summary	Adjusted P Value
	Column A vs. Column C	-0.2863	-0.6616 to 0.08895	No	ns	0.125		Column A vs. Column C	0.06976	-0.08392 to 0.2234	No	ns	0.4019		Column A vs. Column C	-0.1053	-0.2849 to 0.07435	No	ns	0.2483		Column A vs. Column B	0.1017	-0.1014 to 0.3048	No	ns	0.3407
	Column B vs. Column C	-0.01752	-0.3928 to 0.3577	No	ns	0.9888		Column B vs. Column C	-0.02117	-0.1748 to 0.1325	No	ns	0.9077		Column B vs. Column C	-0.007152	-0.1868 to 0.1725	No	ns	0.9918		Column A vs. Column C	-0.0997	-0.3028 to 0.1034	No	ns	0.3528
																						Column B vs. Column C	-0.2014	-0.4045 to 0.001701	No	ns	0.0516

## Sheet: Extended data Fig.2d
	cyp2r1
	aged loxp	aged SIRT2-Kohep
	1.23938	0.486783			Test name	Statistics	P value	Passed normality test (alpha=0.05)?	P value summary			Unpaired t test
	0.688114	0.54063			Anderson-Darling (A2*)	0.6468	0.0756	Yes	ns			P value	0.9709
	0.59551	1.79708			D'Agostino-Pearson omnibus (K2)	5.975	0.0504	Yes	ns			P value summary	ns
	1.70291	1.81622			Shapiro-Wilk (W)	0.8894	0.0452	No	*			Significantly different (P < 0.05)?	No
	0.527116	0.812778			Kolmogorov-Smirnov (distance)	0.1384	0.1	Yes	ns			One- or two-tailed P value?	Two-tailed
	1.58855	1.06082										t, df	t=0.03713, df=15
	1.42584	0.713919
	0.968446	0.943905			F test to compare variances
		1.73798			F, DFn, Dfd	1.375, 8, 7
					P value	0.6877
					P value summary	ns
					Significantly different (P < 0.05)?	No
	cyp27a1
	aged loxp	aged SIRT2-Kohep
	0.949465	0.651407			Test name	Statistics	P value	Passed normality test (alpha=0.05)?	P value summary
	1.09465	0.793957			Anderson-Darling (A2*)	0.2583	0.6722	Yes	ns			Unpaired t test
	0.619323	1.01219			D'Agostino-Pearson omnibus (K2)	0.3521	0.8386	Yes	ns			P value	0.5311
	0.929046	1.49738			Shapiro-Wilk (W)	0.9605	0.6406	Yes	ns			P value summary	ns
	0.967597	1.1327			Kolmogorov-Smirnov (distance)	0.119	0.1	Yes	ns			Significantly different (P < 0.05)?	No
	1.02355	1.25528										One- or two-tailed P value?	Two-tailed
	1.10215	1.56905										t, df	t=0.6412, df=15
	1.53196	1.38839			F test to compare variances
		0.781814			F, DFn, Dfd	1.721, 8, 7
					P value	0.4883
					P value summary	ns
					Significantly different (P < 0.05)?	No

## Sheet: Extended data Fig.2e
	plasma-vitD
	aged loxp	aged SIRT2-Kohep
	15.3563	15.4957			Test name	Statistics	P value	Passed normality test (alpha=0.05)?	P value summary			Unpaired t test
	27.9154	31.6456			Anderson-Darling (A2*)	0.4725	0.2122	Yes	ns			P value	0.9796
	23.8377	29.1579			D'Agostino-Pearson omnibus (K2)	3.949	0.1388	Yes	ns			P value summary	ns
	18.5109	23.6201			Shapiro-Wilk (W)	0.9122	0.1091	Yes	ns			Significantly different (P < 0.05)?	No
	32.5744	17.0612			Kolmogorov-Smirnov (distance)	0.1499	0.1	Yes	ns			One- or two-tailed P value?	Two-tailed
	24.1203	22.3258										t, df	t=0.02605, df=15
	34.7173	28.215			F test to compare variances
	17.1064	34.6316			F, DFn, Dfd	1.015, 8, 7
		15.4382			P value	0.9978
					P value summary	ns
					Significantly different (P < 0.05)?	No

## Sheet: Extended data Fig.2f
	cyp2R1
	aged loxp	aged SIRT2-Kohep			Test name	Statistics	P value	Passed normality test (alpha=0.05)?	P value summary			Unpaired t test
	1.25787	1.20916			Anderson-Darling (A2*)	0.3285	0.495	Yes	ns			P value	0.4268
	0.927672	1.91455			D'Agostino-Pearson omnibus (K2)	0.7459	0.6887	Yes	ns			P value summary	ns
	1.00202	0.808489			Shapiro-Wilk (W)	0.9644	0.5824	Yes	ns			Significantly different (P < 0.05)?	No
	0.786532	0.562962			Kolmogorov-Smirnov (distance)	0.1136	0.1	Yes	ns			One- or two-tailed P value?	Two-tailed
	1.41134	1.19005										t, df	t=0.8113, df=20
	1.83018	0.727226
	0.967375	1.12709			F test to compare variances
	1.00089	1.45726			F, DFn, Dfd	1.323, 11, 9
	1.28066	2.11524			P value	0.6854
	0.339501	1.35653			P value summary	ns
		1.35635			Significantly different (P < 0.05)?	No
		0.94117
	CYP27A1
	aged loxp	aged SIRT2-Kohep										Unpaired t test
	0.955146	1.46873			Test name	Statistics	P value	Passed normality test (alpha=0.05)?	P value summary			P value	0.6147
	0.905114	1.1474			Anderson-Darling (A2*)	0.6669	0.0705	Yes	ns			P value summary	ns
	0.496746	1.70705			D'Agostino-Pearson omnibus (K2)	3.29	0.1931	Yes	ns			Significantly different (P < 0.05)?	No
	1.02624	0.954753			Shapiro-Wilk (W)	0.9329	0.1413	Yes	ns			One- or two-tailed P value?	Two-tailed
	1.17882	0.894534			Kolmogorov-Smirnov (distance)	0.1705	0.0958	Yes	ns			t, df	t=0.5113, df=20
	1.12175	1.17956
	1.03153	1.05639
	1.74655	0.908503			F test to compare variances
	0.967507	0.734012			F, DFn, Dfd	1.116, 11, 9
	0.984438	0.802037			P value	0.8836
		1.62009			P value summary	ns
		0.858362			Significantly different (P < 0.05)?	No

## Sheet: Extended data Fig.2g
	plasma-vitD
	aged loxp	aged SIRT2-Kohep
	11.8037	12.3123		Test name	Statistics	P value	Passed normality test (alpha=0.05)?	P value summary			Unpaired t test
	22.6621	25.7706		Anderson-Darling (A2*)	0.3312	0.4879	Yes	ns			P value	0.6819
	19.264	31.5471		D'Agostino-Pearson omnibus (K2)	1.744	0.4182	Yes	ns			P value summary	ns
	14.825	30.8572		Shapiro-Wilk (W)	0.9587	0.4638	Yes	ns			Significantly different (P < 0.05)?	No
	23.2084	13.6169		Kolmogorov-Smirnov (distance)	0.1155	0.1	Yes	ns			One- or two-tailed P value?	Two-tailed
	19.4995	18.0041									t, df	t=0.4159, df=20
	22.4431	22.9117
	13.6546	27.2777		F test to compare variances
	29.4371	8.92833		F, DFn, Dfd	1.954, 11, 9
	24.1716	14.8909		P value	0.3239
		22.4431		P value summary	ns
		26.9151		Significantly different (P < 0.05)?	No
