# Supplementary material for: SIRT2 regulates extracellular vesicle-mediated liver–bone communication
Source: Nat Metab. 2023 May 15;5(5):821–41. doi: 10.1038/s42255-023-00803-0 (PMC10229428; doi:10.1038/s42255-023-00803-0)
Supplement: Source Data Extended Data Fig. 4 — Statistical source data. [file 42255_2023_803_MOESM14_ESM.xlsx]

## Sheet: Extended data figure.4b
	number
	A	B	C
	NC	sh-1	sh-2			Tukey's multiple comparisons test	Mean Diff.	95.00% CI of diff.	Below threshold?	Summary	Adjusted P Value
	62.3333	36.3333	39			Column A vs. Column B	22.56	8.461 to 36.65	Yes	**	0.0064
	56.3333	27.3333	30			Column A vs. Column C	20.89	6.794 to 34.98	Yes	**	0.0093
	48.3333	35.6667	35.3333			Column B vs. Column C	-1.667	-15.76 to 12.43	No	ns	0.9308
	ANOVA summary
	F	14.97
	P value	0.0047
	P value summary	**
	Significant diff. among means (P < 0.05)?	Yes
	R squared	0.8331
	Brown-Forsythe test
	F (DFn, DFd)	0.1803 (2, 6)
	P value	0.8394
	P value summary	ns
	Are SDs significantly different (P < 0.05)?	No
	Bartlett's test
	Bartlett's statistic (corrected)
	P value
	P value summary
	Are SDs significantly different (P < 0.05)?
	ANOVA table	SS	DF	MS	F (DFn, DFd)	P value
	Treatment (between columns)	947.9	2	473.9	F (2, 6) = 14.97	P=0.0047
	Residual (within columns)	189.9	6	31.65
	Total	1138	8
	Normality of Residuals
	Test name	Statistics	P value	Passed normality test (alpha=0.05)?	P value summary
	Anderson-Darling (A2*)	0.355	0.3734	Yes	ns
	D'Agostino-Pearson omnibus (K2)	1.244	0.5369	Yes	ns
	Shapiro-Wilk (W)	0.9257	0.4417	Yes	ns
	Kolmogorov-Smirnov (distance)	0.2121	0.1	Yes	ns

## Sheet: Extended data figure.4c
		area%
		A	B	C
		NC	sh-1	sh-2			Tukey's multiple comparisons test	Mean Diff.	95.00% CI of diff.	Below threshold?	Summary	Adjusted P Value
		69.6745	21.1683	24.2048			Column A vs. Column B	50.43	34.19 to 66.67	Yes	***	0.0002
		58.0018	15.0363	14.9632			Column A vs. Column C	48.78	32.54 to 65.02	Yes	***	0.0002
		77.3818	17.5627	19.537			Column B vs. Column C	-1.646	-17.89 to 14.59	No	ns	0.9485
		ANOVA summary
		F	58.61
		P value	0.0001
		P value summary	***
		Significant diff. among means (P < 0.05)?	Yes
		R squared	0.9513
		Brown-Forsythe test
		F (DFn, DFd)	1.049 (2, 6)
		P value	0.4069
		P value summary	ns
		Are SDs significantly different (P < 0.05)?	No
		Bartlett's test
		Bartlett's statistic (corrected)
		P value
		P value summary
		Are SDs significantly different (P < 0.05)?
		ANOVA table	SS	DF	MS	F (DFn, DFd)	P value
		Treatment (between columns)	4926	2	2463	F (2, 6) = 58.61	P=0.0001
		Residual (within columns)	252.1	6	42.02
		Total	5178	8
		Normality of Residuals
		Test name	Statistics	P value	Passed normality test (alpha=0.05)?	P value summary
		Anderson-Darling (A2*)	0.1506	0.9378	Yes	ns
		D'Agostino-Pearson omnibus (K2)	0.5948	0.7427	Yes	ns
		Shapiro-Wilk (W)	0.9877	0.9921	Yes	ns
		Kolmogorov-Smirnov (distance)	0.1411	0.1	Yes	ns

## Sheet: Extended data figure.4d
	Relative NFatc1 mRNA							Relative Acp5 mRNA							Relative CTSK mRNA							Relative DC-stamp mRNA
	NC	sh-1	sh-2					NC	sh-1	sh-2					NC	sh-1	sh-2					NC	sh-1	sh-2
	1.04986	0.563923	0.39948					1.00925	0.427412	0.406392					0.980328	0.167401	0.244422					1.04122	0.0586737	0.038588
	1.00077	0.435753	0.461096					0.972086	0.276027	0.375229					1.13787	0.138555	0.196603					0.964877	0.0409714	0.0645044
	0.951779	0.328333	0.538273					1.01928	0.379329	0.393736					0.896471	0.230382	0.189957					0.995376	0.0407816	0.0463218
	Tukey's multiple comparisons test	Mean Diff.	95.00% CI of diff.	Below threshold?	Summary	Adjusted P Value		Tukey's multiple comparisons test	Mean Diff.	95.00% CI of diff.	Below threshold?	Summary	Adjusted P Value		Tukey's multiple comparisons test	Mean Diff.	95.00% CI of diff.	Below threshold?	Summary	Adjusted P Value		Tukey's multiple comparisons test	Mean Diff.	95.00% CI of diff.	Below threshold?	Summary	Adjusted P Value
	NC vs. sh-1	0.5581	0.3478 to 0.7685	Yes	***	0.0005		NC vs. sh-1	0.6393	0.5196 to 0.7590	Yes	****	<0.0001		Column A vs. Column B	0.8261	0.6315 to 1.021	Yes	****	<0.0001		Column A vs. Column B	0.9537	0.8930 to 1.014	Yes	****	<0.0001
	NC vs. sh-2	0.5345	0.3242 to 0.7449	Yes	***	0.0006		NC vs. sh-2	0.6084	0.4887 to 0.7281	Yes	****	<0.0001		Column A vs. Column C	0.7946	0.5999 to 0.9892	Yes	****	<0.0001		Column A vs. Column C	0.9507	0.8900 to 1.011	Yes	****	<0.0001
	sh-1 vs. sh-2	-0.02361	-0.2340 to 0.1867	No	ns	0.9374		sh-1 vs. sh-2	-0.03086	-0.1506 to 0.08883	No	ns	0.7217		Column B vs. Column C	-0.03155	-0.2262 to 0.1631	No	ns	0.8752		Column B vs. Column C	-0.002996	-0.06366 to 0.05767	No	ns	0.9874
	ANOVA summary							ANOVA summary							ANOVA summary							ANOVA summary
	F	42.39						F	170.8						F	108.9						F	1546
	P value	0.0003						P value	<0.0001						P value	<0.0001						P value	<0.0001
	P value summary	***						P value summary	****						P value summary	****						P value summary	****
	Significant diff. among means (P < 0.05)?	Yes						Significant diff. among means (P < 0.05)?	Yes						Significant diff. among means (P < 0.05)?	Yes						Significant diff. among means (P < 0.05)?	Yes
	R squared	0.9339						R squared	0.9827						R squared	0.9732						R squared	0.9981
	Brown-Forsythe test							Brown-Forsythe test							Brown-Forsythe test							Brown-Forsythe test
	F (DFn, DFd)	0.6929 (2, 6)						F (DFn, DFd)	1.361 (2, 6)						F (DFn, DFd)	1.242 (2, 6)						F (DFn, DFd)	1.373 (2, 6)
	P value	0.5361						P value	0.3256						P value	0.3537						P value	0.3229
	P value summary	ns						P value summary	ns						P value summary	ns						P value summary	ns
	Are SDs significantly different (P < 0.05)?	No						Are SDs significantly different (P < 0.05)?	No						Are SDs significantly different (P < 0.05)?	No						Are SDs significantly different (P < 0.05)?	No
	Bartlett's test							Bartlett's test							Bartlett's test							Bartlett's test
	Bartlett's statistic (corrected)							Bartlett's statistic (corrected)							Bartlett's statistic (corrected)							Bartlett's statistic (corrected)
	P value							P value							P value							P value
	P value summary							P value summary							P value summary							P value summary
	Are SDs significantly different (P < 0.05)?							Are SDs significantly different (P < 0.05)?							Are SDs significantly different (P < 0.05)?							Are SDs significantly different (P < 0.05)?
	ANOVA table	SS	DF	MS	F (DFn, DFd)	P value		ANOVA table	SS	DF	MS	F (DFn, DFd)	P value		ANOVA table	SS	DF	MS	F (DFn, DFd)	P value		ANOVA table	SS	DF	MS	F (DFn, DFd)	P value
	Treatment (between columns)	0.5978	2	0.2989	F (2, 6) = 42.39	P=0.0003		Treatment (between columns)	0.7798	2	0.3899	F (2, 6) = 170.8	P<0.0001		Treatment (between columns)	1.315	2	0.6574	F (2, 6) = 108.9	P<0.0001		Treatment (between columns)	1.813	2	0.9067	F (2, 6) = 1546	P<0.0001
	Residual (within columns)	0.04231	6	0.007051				Residual (within columns)	0.01369	6	0.002282				Residual (within columns)	0.03622	6	0.006036				Residual (within columns)	0.003518	6	0.0005864
	Total	0.6401	8					Total	0.7935	8					Total	1.351	8					Total	1.817	8
	Normality of Residuals							Normality of Residuals							Normality of Residuals							Normality of Residuals
	Test name	Statistics	P value	Passed normality test (alpha=0.05)?	P value summary			Test name	Statistics	P value	Passed normality test (alpha=0.05)?	P value summary			Test name	Statistics	P value	Passed normality test (alpha=0.05)?	P value summary			Test name	Statistics	P value	Passed normality test (alpha=0.05)?	P value summary
	Anderson-Darling (A2*)	0.1689	0.9032	Yes	ns			Anderson-Darling (A2*)	0.4241	0.2453	Yes	ns			Anderson-Darling (A2*)	0.3855	0.3109	Yes	ns			Anderson-Darling (A2*)	0.4521	0.2059	Yes	ns
	D'Agostino-Pearson omnibus (K2)	0.04992	0.9754	Yes	ns			D'Agostino-Pearson omnibus (K2)	3.08	0.2144	Yes	ns			D'Agostino-Pearson omnibus (K2)	2.003	0.3673	Yes	ns			D'Agostino-Pearson omnibus (K2)	1.769	0.413	Yes	ns
	Shapiro-Wilk (W)	0.9816	0.972	Yes	ns			Shapiro-Wilk (W)	0.925	0.4355	Yes	ns			Shapiro-Wilk (W)	0.9384	0.5657	Yes	ns			Shapiro-Wilk (W)	0.9271	0.4542	Yes	ns
	Kolmogorov-Smirnov (distance)	0.1669	0.1	Yes	ns			Kolmogorov-Smirnov (distance)	0.2113	0.1	Yes	ns			Kolmogorov-Smirnov (distance)	0.2338	0.1	Yes	ns			Kolmogorov-Smirnov (distance)	0.2326	0.1	Yes	ns

## Sheet: Extended data figure.4e
	Relative NFatc1 mRNA			Normality test							Unpaired t test
	Loxp	SIRT2-Kohep		Test name	Statistics	P value	Passed normality test (alpha=0.05)?	P value summary			P value	0.0009
	1.02942	0.365756		Anderson-Darling (A2*)	N too small						P value summary	***
	1.09316	0.402234		D'Agostino-Pearson omnibus (K2)	N too small						Significantly different (P < 0.05)?	Yes
	0.888636	0.464533		Shapiro-Wilk (W)	0.9789	0.9462	Yes	ns			One- or two-tailed P value?	Two-tailed
				Kolmogorov-Smirnov (distance)	0.1369	0.1	Yes	ns			t, df	t=8.856, df=4
				F test to compare variances
				F, DFn, Dfd	4.390, 2, 2
				P value	0.3711
				P value summary	ns
				Significantly different (P < 0.05)?	No
	Relative Acp5 mRNA			Normality test							Unpaired t test
	Loxp	SIRT2-Kohep		Test name	Statistics	P value	Passed normality test (alpha=0.05)?	P value summary			P value	0.0002
	1.05983	0.277893		Anderson-Darling (A2*)	N too small						P value summary	***
	1.03411	0.354269		D'Agostino-Pearson omnibus (K2)	N too small						Significantly different (P < 0.05)?	Yes
	0.912423	0.28066		Shapiro-Wilk (W)	0.9083	0.4252	Yes	ns			One- or two-tailed P value?	Two-tailed
				Kolmogorov-Smirnov (distance)	0.2132	0.1	Yes	ns			t, df	t=13.45, df=4
				F test to compare variances
				F, DFn, Dfd	3.304, 2, 2
				P value	0.4647
				P value summary	ns
				Significantly different (P < 0.05)?	No
	Relative CTSK mRNA			Normality test							Unpaired t test
	Loxp	SIRT2-Kohep		Test name	Statistics	P value	Passed normality test (alpha=0.05)?	P value summary			P value	0.0001
	1.04658	0.241343		Anderson-Darling (A2*)	N too small						P value summary	***
	0.910101	0.192674		D'Agostino-Pearson omnibus (K2)	N too small						Significantly different (P < 0.05)?	Yes
	1.04988	0.261049		Shapiro-Wilk (W)	0.8703	0.2274	Yes	ns			One- or two-tailed P value?	Two-tailed
				Kolmogorov-Smirnov (distance)	0.2362	0.1	Yes	ns			t, df	t=15.31, df=4
				F test to compare variances
				F, DFn, Dfd	5.136, 2, 2
				P value	0.3259
				P value summary	ns
				Significantly different (P < 0.05)?	No
	Relative DC-stamp mRNA			Normality test							Unpaired t test with Welch's correction
	Loxp	SIRT2-Kohep		Test name	Statistics	P value	Passed normality test (alpha=0.05)?	P value summary			P value	0.0056
	1.13225	0.133499		Anderson-Darling (A2*)	N too small						P value summary	**
	0.917303	0.141921		D'Agostino-Pearson omnibus (K2)	N too small						Significantly different (P < 0.05)?	Yes
	0.96282	0.132964		Shapiro-Wilk (W)	0.8924	0.3309	Yes	ns			One- or two-tailed P value?	Two-tailed
				Kolmogorov-Smirnov (distance)	0.3011	0.0949	Yes	ns			Welch-corrected t, df	t=13.26, df=2.008
				F test to compare variances
				F, DFn, Dfd	508.2, 2, 2
				P value	0.0039
				P value summary	**
				Significantly different (P < 0.05)?	Yes

## Sheet: Extended dats figure.4f
	Relative NFatc1 mRNA			Normality test							Unpaired t test
	Loxp	SIRT2-Kohep		Test name	Statistics	P value	Passed normality test (alpha=0.05)?	P value summary			P value	0.002
	0.952472	0.507441		Anderson-Darling (A2*)	N too small						P value summary	**
	0.930963	0.443509		D'Agostino-Pearson omnibus (K2)	N too small						Significantly different (P < 0.05)?	Yes
	1.12776	0.33195		Shapiro-Wilk (W)	0.9239	0.534	Yes	ns			One- or two-tailed P value?	Two-tailed
				Kolmogorov-Smirnov (distance)	0.219	0.1	Yes	ns			t, df	t=7.138, df=4
				F test to compare variances
				F, DFn, Dfd	1.477, 2, 2
				P value	0.8074
				P value summary	ns
				Significantly different (P < 0.05)?	No
	Relative Acp5 mRNA			Normality test							Unpaired t test
	Loxp	SIRT2-Kohep		Test name	Statistics	P value	Passed normality test (alpha=0.05)?	P value summary			P value	0.0005
	0.978013	0.312265		Anderson-Darling (A2*)	N too small						P value summary	***
	1.11835	0.293876		D'Agostino-Pearson omnibus (K2)	N too small						Significantly different (P < 0.05)?	Yes
	0.914278	0.379859		Shapiro-Wilk (W)	0.9415	0.6709	Yes	ns			One- or two-tailed P value?	Two-tailed
				Kolmogorov-Smirnov (distance)	0.2568	0.1	Yes	ns			t, df	t=10.27, df=4
				F test to compare variances
				F, DFn, Dfd	5.317, 2, 2
				P value	0.3166
				P value summary	ns
				Significantly different (P < 0.05)?	No
	Relative CTSK mRNA			Normality test							Unpaired t test
	Loxp	SIRT2-Kohep		Test name	Statistics	P value	Passed normality test (alpha=0.05)?	P value summary			P value	<0.0001
	0.982053	0.333332		Anderson-Darling (A2*)	N too small						P value summary	****
	1.05533	0.260654		D'Agostino-Pearson omnibus (K2)	N too small						Significantly different (P < 0.05)?	Yes
	0.964892	0.226542		Shapiro-Wilk (W)	0.8465	0.1475	Yes	ns			One- or two-tailed P value?	Two-tailed
				Kolmogorov-Smirnov (distance)	0.2768	0.1	Yes	ns			t, df	t=17.33, df=4
				F test to compare variances
				F, DFn, Dfd	1.290, 2, 2
				P value	0.8735
				P value summary	ns
				Significantly different (P < 0.05)?	No
	Relative DC-stamp mRNA			Normality test							Unpaired t test
	Loxp	SIRT2-Kohep		Test name	Statistics	P value	Passed normality test (alpha=0.05)?	P value summary			P value	0.0017
	0.891956	0.228073		Anderson-Darling (A2*)	N too small						P value summary	**
	1.22685	0.141187		D'Agostino-Pearson omnibus (K2)	N too small						Significantly different (P < 0.05)?	Yes
	0.91383	0.136052		Shapiro-Wilk (W)	0.8931	0.3348	Yes	ns			One- or two-tailed P value?	Two-tailed
				Kolmogorov-Smirnov (distance)	0.2544	0.1	Yes	ns			t, df	t=7.507, df=4
				F test to compare variances
				F, DFn, Dfd	13.13, 2, 2
				P value	0.1416
				P value summary	ns
				Significantly different (P < 0.05)?	No
