# Supplementary material for: SIRT2 regulates extracellular vesicle-mediated liver–bone communication
Source: Nat Metab. 2023 May 15;5(5):821–41. doi: 10.1038/s42255-023-00803-0 (PMC10229428; doi:10.1038/s42255-023-00803-0)
Supplement: Source Data Extended Data Fig. 5 — Statistical source data and unprocessed western blots. [file 42255_2023_803_MOESM15_ESM.xlsx]

## Sheet: Extended data fig.5c 
	pirmary hepatocytes									Unpaired t test
	1.3266	2.07891		Test name	Statistics	P value	Passed normality test (alpha=0.05)?	P value summary		P value	0.0479
	1	2.52307		Anderson-Darling (A2*)	N too small					P value summary	*
	1.99395	2.45313		D'Agostino-Pearson omnibus (K2)	N too small					Significantly different (P < 0.05)?	Yes
				Shapiro-Wilk (W)	0.9766	0.9332	Yes	ns		One- or two-tailed P value?	Two-tailed
				Kolmogorov-Smirnov (distance)	0.1476	0.1	Yes	ns		t, df	t=2.819, df=4
				F test to compare variances
				F, DFn, Dfd	4.500, 2, 2
				P value	0.3636
				P value summary	ns
				Significantly different (P < 0.05)?	No
	sEVs
	1	1.53552		Test name	Statistics	P value	Passed normality test (alpha=0.05)?	P value summary		Unpaired t test
	1.13686	1.79477		Anderson-Darling (A2*)	N too small					P value	0.0021
	1.07542	1.6853		D'Agostino-Pearson omnibus (K2)	N too small					P value summary	**
				Shapiro-Wilk (W)	0.9795	0.9492	Yes	ns		Significantly different (P < 0.05)?	Yes
				Kolmogorov-Smirnov (distance)	0.1866	0.1	Yes	ns		One- or two-tailed P value?	Two-tailed
										t, df	t=7.078, df=4
				F test to compare variances
				F, DFn, Dfd	3.605, 2, 2
				P value	0.4343
				P value summary	ns
				Significantly different (P < 0.05)?	No

## Sheet: Extended data fig.5d
	pirmary hepatocytes
	1.77994	2.12524		Test name	Statistics	P value	Passed normality test (alpha=0.05)?	P value summary			Unpaired t test
	1.629	2.2292		Anderson-Darling (A2*)	N too small						P value	0.0363
	1	2.48436		D'Agostino-Pearson omnibus (K2)	N too small						P value summary	*
				Shapiro-Wilk (W)	0.9388	0.6492	Yes	ns			Significantly different (P < 0.05)?	Yes
				Kolmogorov-Smirnov (distance)	0.2109	0.1	Yes	ns			One- or two-tailed P value?	Two-tailed
											t, df	t=3.096, df=4
				F test to compare variances
				F, DFn, Dfd	5.011, 2, 2
				P value	0.3327
				P value summary	ns
				Significantly different (P < 0.05)?	No
	sEVs										Unpaired t test
	1	2.14796		Test name	Statistics	P value	Passed normality test (alpha=0.05)?	P value summary			P value	0.0127
	1.2555	1.88578		Anderson-Darling (A2*)	N too small						P value summary	*
	1.14593	1.60399		D'Agostino-Pearson omnibus (K2)	N too small						Significantly different (P < 0.05)?	Yes
				Shapiro-Wilk (W)	0.9844	0.9713	Yes	ns			One- or two-tailed P value?	Two-tailed
				Kolmogorov-Smirnov (distance)	0.1804	0.1	Yes	ns			t, df	t=4.293, df=4
				F test to compare variances
				F, DFn, Dfd	4.505, 2, 2
				P value	0.3633
				P value summary	ns
				Significantly different (P < 0.05)?	No

## Sheet: Extended data fig.5h
	p4	IgG			H4K16-AC					p5	IgG			H4K16-AC
	NC	0.0353932	0.06905	0.0547878	0.0460714	0.0728072	0.0511139			NC	0.0336752	0.0513258	0.0561217	0.0309093	0.0479101	0.0566512
	sirt2-sh	0.046127	0.042506	0.03976	0.05669	0.0438713	0.0435089			sirt2-sh	0.053139	0.047968	0.056618	0.066597	0.0505392	0.0860338
	Tukey's multiple comparisons test	Mean Diff.	95% CI of diff.	Significant?	Summary	Adjusted P Value				Tukey's multiple comparisons test	Mean Diff.	95% CI of diff.	Significant?	Summary	Adjusted P Value
	NC:IgG vs. NC:H4K16-AC	-0.003587	-0.03435 to 0.02718	No	ns	0.981				NC:IgG vs. NC:H4K16-AC	0.001884	-0.03134 to 0.03511	No	ns	0.9977
	NC:IgG vs. sirt2-sh:IgG	0.01028	-0.02049 to 0.04104	No	ns	0.716				NC:IgG vs. sirt2-sh:IgG	-0.005534	-0.03876 to 0.02769	No	ns	0.9484
	NC:IgG vs. sirt2-sh:H4K16-AC	0.005054	-0.02571 to 0.03582	No	ns	0.9504				NC:IgG vs. sirt2-sh:H4K16-AC	-0.02068	-0.05391 to 0.01254	No	ns	0.2663
	NC:H4K16-AC vs. sirt2-sh:IgG	0.01387	-0.01690 to 0.04463	No	ns	0.5097				NC:H4K16-AC vs. sirt2-sh:IgG	-0.007418	-0.04065 to 0.02581	No	ns	0.8885
	NC:H4K16-AC vs. sirt2-sh:H4K16-AC	0.008641	-0.02212 to 0.03941	No	ns	0.8057				NC:H4K16-AC vs. sirt2-sh:H4K16-AC	-0.02257	-0.05579 to 0.01066	No	ns	0.2097
	sirt2-sh:IgG vs. sirt2-sh:H4K16-AC	-0.005226	-0.03599 to 0.02554	No	ns	0.9456				sirt2-sh:IgG vs. sirt2-sh:H4K16-AC	-0.01515	-0.04838 to 0.01808	No	ns	0.5009

## Sheet: Extended data fig.5i
	urine weight
	A	B	C	D	E
	Loxp/sham/ctrl	KO/sham/ctrl	Loxp/OVX/ctrl	KO/OVX/ctrl	KO/OVX/shLRG1
	0.1097	0.1224	0.031	0.035	0.0421
	0.1415	0.1317	0.036	0.0424	0.0423
	0.0946	0.1233	0.035	0.0323	0.036
	0.1256	0.1241	0.044	0.045	0.0333
	0.1199	0.1383	0.0251	0.034	0.0334
	0.122	0.0934	0.042	0.042	0.0412
	0.1314	0.1155	0.0331	0.0268	0.0313
			0.038	0.0323	0.031
	Table Analyzed
	Column C	Data Set-C
	vs.	vs.
	Column A	Data Set-A
	Unpaired t test
	P value	<0.0001
	P value summary	****
	Significantly different (P < 0.05)?	Yes
	One- or two-tailed P value?	Two-tailed
	t, df	t=14.69, df=13
	How big is the difference?
	Mean of column A	0.1207
	Mean of column C	0.03553
	Difference between means (C - A) ± SEM	-0.08515 ± 0.005797
	95% confidence interval	-0.09767 to -0.07262
	R squared (eta squared)	0.9432
	F test to compare variances
	F, DFn, Dfd	6.284, 6, 7
	P value	0.029
	P value summary	*
	Significantly different (P < 0.05)?	Yes
	Normality of Residuals
	Test name	Statistics	P value	Passed normality test (alpha=0.05)?	P value summary
	Anderson-Darling (A2*)	0.3543	0.4131	Yes	ns
	D'Agostino-Pearson omnibus (K2)	3.479	0.1756	Yes	ns
	Shapiro-Wilk (W)	0.955	0.6067	Yes	ns
	Kolmogorov-Smirnov (distance)	0.1445	0.1	Yes	ns
