# Supplementary material for: SIRT2 regulates extracellular vesicle-mediated liver–bone communication
Source: Nat Metab. 2023 May 15;5(5):821–41. doi: 10.1038/s42255-023-00803-0 (PMC10229428; doi:10.1038/s42255-023-00803-0)
Supplement: Source Data Extended Data Fig. 6 — Statistical source data. [file 42255_2023_803_MOESM16_ESM.xlsx]

## Sheet: Extended data fig.6b
	ob area(%)
	Loxp	SIRT2-KOhep
	0.335783	0.330105			Test name	Statistics	P value	Passed normality test (alpha=0.05)?	P value summary			Unpaired t test
	0.414283	0.356447			Anderson-Darling (A2*)	0.2659	0.634	Yes	ns			P value	0.6435
	0.386567	0.32585			D'Agostino-Pearson omnibus (K2)	0.01619	0.9919	Yes	ns			P value summary	ns
	0.347791	0.279365			Shapiro-Wilk (W)	0.9642	0.7905	Yes	ns			Significantly different (P < 0.05)?	No
	0.413895	0.43			Kolmogorov-Smirnov (distance)	0.1548	0.1	Yes	ns			One- or two-tailed P value?	Two-tailed
	0.282268	0.368435										t, df	t=0.4747, df=12
	0.337995	0.344807			F test to compare variances
					F, DFn, Dfd	1.084, 6, 6
					P value	0.9243
					P value summary	ns
					Significantly different (P < 0.05)?	No

## Sheet: Extended data fig.6d
	ratio
	Loxp	SIRT2-KOhep									Unpaired t test
	16.2103	17.041		Test name	Statistics	P value	Passed normality test (alpha=0.05)?	P value summary			P value	0.9956
	20.5045	20.7188		Anderson-Darling (A2*)	N too small						P value summary	ns
	18.8711	17.7963		D'Agostino-Pearson omnibus (K2)	N too small						Significantly different (P < 0.05)?	No
				Shapiro-Wilk (W)	0.9297	0.5775	Yes	ns			One- or two-tailed P value?	Two-tailed
				Kolmogorov-Smirnov (distance)	0.1918	0.1	Yes	ns			t, df	t=0.005896, df=4
				F test to compare variances
				F, DFn, Dfd	1.245, 2, 2
				P value	0.8908
				P value summary	ns
				Significantly different (P < 0.05)?	No
