# Supplementary material for: SIRT2 regulates extracellular vesicle-mediated liver–bone communication
Source: Nat Metab. 2023 May 15;5(5):821–41. doi: 10.1038/s42255-023-00803-0 (PMC10229428; doi:10.1038/s42255-023-00803-0)
Supplement: Source Data Extended Data Fig. 7 — Statistical source data and unprocessed western blots. [file 42255_2023_803_MOESM17_ESM.xlsx]

## Sheet: Extended data Fig.7a
	concentration
	Control	5min	30min	12h
	56.8388	84.7372	63.0254	69.8153
	68.5701	78.8035	71.6829	69.2121
	73.2782	89.0368	68.0254	59.4457
	ANOVA summary
	F	6.151
	P value	0.0179
	P value summary	*
	Significant diff. among means (P < 0.05)?	Yes
	R squared	0.6976
	Brown-Forsythe test
	F (DFn, DFd)	0.1941 (3, 8)
	P value	0.8975
	P value summary	ns
	Are SDs significantly different (P < 0.05)?	No
	Bartlett's test
	Bartlett's statistic (corrected)
	P value
	P value summary
	Are SDs significantly different (P < 0.05)?
	ANOVA table	SS	DF	MS	F (DFn, DFd)	P value
	Treatment (between columns)	695.9	3	232	F (3, 8) = 6.151	P=0.0179
	Residual (within columns)	301.7	8	37.71
	Total	997.6	11
	Normality of Residuals
	Test name	Statistics	P value	Passed normality test (alpha=0.05)?	P value summary
	Anderson-Darling (A2*)	0.4667	0.205	Yes	ns
	D'Agostino-Pearson omnibus (K2)	1.524	0.4667	Yes	ns
	Shapiro-Wilk (W)	0.921	0.2946	Yes	ns
	Kolmogorov-Smirnov (distance)	0.2007	0.1	Yes	ns
	Tukey's multiple comparisons test	Mean Diff.	95.00% CI of diff.	Below threshold?	Summary	Adjusted P Value
	Control vs. 5min	-17.96	-34.02 to -1.907	Yes	*	0.0294
	Control vs. 30min	-1.349	-17.41 to 14.71	No	ns	0.9927
	Control vs. 12h	0.07134	-15.99 to 16.13	No	ns	>0.9999
	5min vs. 30min	16.61	0.5578 to 32.67	Yes	*	0.0428
	5min vs. 12h	18.03	1.978 to 34.09	Yes	*	0.0288
	30min vs. 12h	1.42	-14.64 to 17.48	No	ns	0.9915

## Sheet: Extended data Fig.7e
	CD31 area%
	loxp	SIRT2-Kohep
	13.8352	9.65561		Test name	Statistics	P value	Passed normality test (alpha=0.05)?	P value summary			Unpaired t test
	14.0683	6.79715		Anderson-Darling (A2*)	0.3649	0.4055	Yes	ns			P value	0.9625
	9.82599	2.6594		D'Agostino-Pearson omnibus (K2)	3.45	0.1782	Yes	ns			P value summary	ns
	8.11375	13.1492		Shapiro-Wilk (W)	0.9409	0.2066	Yes	ns			Significantly different (P < 0.05)?	No
	7.39157	15.0692		Kolmogorov-Smirnov (distance)	0.1005	0.1	Yes	ns			One- or two-tailed P value?	Two-tailed
	14.4307	9.8767									t, df	t=0.04764, df=20
	6.66104	5.54414		F test to compare variances
	6.27205	9.5246		F, DFn, Dfd	1.048, 9, 11
	2.945	11.4725		P value	0.9254
	2.05818	3.57292		P value summary	ns
		1.84205		Significantly different (P < 0.05)?	No
		12.4826
