# Supplementary material for: SIRT2 regulates extracellular vesicle-mediated liver–bone communication
Source: Nat Metab. 2023 May 15;5(5):821–41. doi: 10.1038/s42255-023-00803-0 (PMC10229428; doi:10.1038/s42255-023-00803-0)
Supplement: Source Data Extended Data Fig. 8 — Statistical source data. [file 42255_2023_803_MOESM18_ESM.xlsx]

## Sheet: Extended data Fig.8b
		number
		ctrl	AGK2
		51.6667	49		Test name	Statistics	P value	Passed normality test (alpha=0.05)?	P value summary			Unpaired t test
		49	50		Anderson-Darling (A2*)	N too small						P value	0.6095
		52.6667	52		D'Agostino-Pearson omnibus (K2)	N too small						P value summary	ns
					Shapiro-Wilk (W)	0.9291	0.5733	Yes	ns			Significantly different (P < 0.05)?	No
					Kolmogorov-Smirnov (distance)	0.1772	0.1	Yes	ns			One- or two-tailed P value?	Two-tailed
												t, df	t=0.5534, df=4
					F test to compare variances
					F, DFn, Dfd	1.540, 2, 2
					P value	0.7875
					P value summary	ns
					Significantly different (P < 0.05)?	No
		area
		ctrl	AGK2
		55.3333	51.6667		Test name	Statistics	P value	Passed normality test (alpha=0.05)?	P value summary			Unpaired t test
		53.3333	55.3333		Anderson-Darling (A2*)	N too small						P value	0.556
		54	53.3333		D'Agostino-Pearson omnibus (K2)	N too small						P value summary	ns
					Shapiro-Wilk (W)	0.9731	0.9127	Yes	ns			Significantly different (P < 0.05)?	No
					Kolmogorov-Smirnov (distance)	0.2	0.1	Yes	ns			One- or two-tailed P value?	Two-tailed
												t, df	t=0.6417, df=4
					F test to compare variances
					F, DFn, Dfd	3.250, 2, 2
					P value	0.4706
					P value summary	ns
					Significantly different (P < 0.05)?	No
