# Supplementary material for: SIRT2 regulates extracellular vesicle-mediated liver–bone communication
Source: Nat Metab. 2023 May 15;5(5):821–41. doi: 10.1038/s42255-023-00803-0 (PMC10229428; doi:10.1038/s42255-023-00803-0)
Supplement: Source Data Extended Data Fig. 9 — Statistical source data and unprocessed western blots. [file 42255_2023_803_MOESM19_ESM.xlsx]

## Sheet: Extended data Fig.9a
		young	old
		1.23169	1.20423		Test name	Statistics	P value	Passed normality test (alpha=0.05)?	P value summary		Unpaired t test
		1.37114	1.68245		Anderson-Darling (A2*)	N too small					P value	0.8946
		1.19532	1		D'Agostino-Pearson omnibus (K2)	N too small					P value summary	ns
					Shapiro-Wilk (W)	0.9411	0.6684	Yes	ns		Significantly different (P < 0.05)?	No
					Kolmogorov-Smirnov (distance)	0.2263	0.1	Yes	ns		One- or two-tailed P value?	Two-tailed
											t, df	t=0.1411, df=4
					F test to compare variances
					F, DFn, Dfd	14.24, 2, 2
					P value	0.1312
					P value summary	ns
					Significantly different (P < 0.05)?	No

## Sheet: Extended data Fig.9b
		young	old
		1.30232	1.34117		Test name	Statistics	P value	Passed normality test (alpha=0.05)?	P value summary		Unpaired t test
		1.88811	1		Anderson-Darling (A2*)	N too small					P value	0.4929
		1.17993	1.44812		D'Agostino-Pearson omnibus (K2)	N too small					P value summary	ns
					Shapiro-Wilk (W)	0.9139	0.4624	Yes	ns		Significantly different (P < 0.05)?	No
					Kolmogorov-Smirnov (distance)	0.2084	0.1	Yes	ns		One- or two-tailed P value?	Two-tailed
											t, df	t=0.7539, df=4
					F test to compare variances
					F, DFn, Dfd	2.616, 2, 2
					P value	0.5531
					P value summary	ns
					Significantly different (P < 0.05)?	No

## Sheet: Extended data Fig.9c
		sham	OVX
		1.28961	1.55314		Test name	Statistics	P value	Passed normality test (alpha=0.05)?	P value summary		Unpaired t test
		1	1.29179		Anderson-Darling (A2*)	N too small					P value	0.2456
		1.4052	1.42989		D'Agostino-Pearson omnibus (K2)	N too small					P value summary	ns
					Shapiro-Wilk (W)	0.9448	0.6983	Yes	ns		Significantly different (P < 0.05)?	No
					Kolmogorov-Smirnov (distance)	0.1793	0.1	Yes	ns		One- or two-tailed P value?	Two-tailed
											t, df	t=1.360, df=4
					F test to compare variances
					F, DFn, Dfd	2.549, 2, 2
					P value	0.5636
					P value summary	ns
					Significantly different (P < 0.05)?	No

## Sheet: Extended data Fig.9d
		M-CSF	RANKL
		1	1.33174		Test name	Statistics	P value	Passed normality test (alpha=0.05)?	P value summary		Unpaired t test
		1.17069	1.49914		Anderson-Darling (A2*)	N too small					P value	0.5531
		1.58842	1.28934		D'Agostino-Pearson omnibus (K2)	N too small					P value summary	ns
					Shapiro-Wilk (W)	0.9347	0.6167	Yes	ns		Significantly different (P < 0.05)?	No
					Kolmogorov-Smirnov (distance)	0.2476	0.1	Yes	ns		One- or two-tailed P value?	Two-tailed
											t, df	t=0.6467, df=4
					F test to compare variances
					F, DFn, Dfd	7.448, 2, 2
					P value	0.2368
					P value summary	ns
					Significantly different (P < 0.05)?	No

## Sheet: Extended data Fig.9f
	bv/tv
	Loxp	SIRT2-KOlyz
	0.01892	0.03147		Test name	Statistics	P value	Passed normality test (alpha=0.05)?	P value summary
	0.33271	0.34082		Anderson-Darling (A2*)	0.3027	0.5205	Yes	ns
	0.36438	0.19497		D'Agostino-Pearson omnibus (K2)	1.429	0.4894	Yes	ns
	0.75612	0.7469		Shapiro-Wilk (W)	0.9326	0.408	Yes	ns
	0.67391	0.56299		Kolmogorov-Smirnov (distance)	0.1334	0.1	Yes	ns
	0.54336	0.82938
				F test to compare variances						Unpaired t test
				F, DFn, Dfd	1.383, 5, 5					P value	0.9869
				P value	0.7309					P value summary	ns
				P value summary	ns					Significantly different (P < 0.05)?	No
				Significantly different (P < 0.05)?	No					One- or two-tailed P value?	Two-tailed
										t, df	t=0.01690, df=10
	tb.n
	Loxp	SIRT2-KOlyz
	0.00529	0.00916		Test name	Statistics	P value	Passed normality test (alpha=0.05)?	P value summary
	0.04227	0.04127		Anderson-Darling (A2*)	0.4067	0.2941	Yes	ns
	0.05367	0.02041		D'Agostino-Pearson omnibus (K2)	2.683	0.2615	Yes	ns
	0.07714	0.08149		Shapiro-Wilk (W)	0.9082	0.2022	Yes	ns
	0.09781	0.10105		Kolmogorov-Smirnov (distance)	0.1785	0.1	Yes	ns
	0.08678	0.10198
				F test to compare variances						Unpaired t test
				F, DFn, Dfd	1.453, 5, 5					P value	0.9547
				P value	0.6918					P value summary	ns
				P value summary	ns					Significantly different (P < 0.05)?	No
				Significantly different (P < 0.05)?	No					One- or two-tailed P value?	Two-tailed
										t, df	t=0.05823, df=10
	tb.sp
	Loxp	SIRT2-KOlyz
	0.91775	0.95634		Test name	Statistics	P value	Passed normality test (alpha=0.05)?	P value summary
	1.03439	1.08952		Anderson-Darling (A2*)	0.3852	0.3337	Yes	ns
	0.7971	0.90299		D'Agostino-Pearson omnibus (K2)	3.411	0.1817	Yes	ns
	0.84291	0.94405		Shapiro-Wilk (W)	0.9154	0.2497	Yes	ns
	1.01513	0.59873		Kolmogorov-Smirnov (distance)	0.1411	0.1	Yes	ns
	0.70719	1.04616								Unpaired t test
										P value	0.6807
				F test to compare variances						P value summary	ns
				F, DFn, Dfd	1.842, 5, 5					Significantly different (P < 0.05)?	No
				P value	0.5188					One- or two-tailed P value?	Two-tailed
				P value summary	ns					t, df	t=0.4238, df=10
				Significantly different (P < 0.05)?	No
	tb.th
	Loxp	SIRT2-KOlyz
	0.03574	0.03437		Test name	Statistics	P value	Passed normality test (alpha=0.05)?	P value summary
	0.07871	0.08258		Anderson-Darling (A2*)	0.3146	0.5023	Yes	ns
	0.0679	0.09551		D'Agostino-Pearson omnibus (K2)	1.166	0.5582	Yes	ns
	0.09802	0.09166		Shapiro-Wilk (W)	0.9427	0.5344	Yes	ns
	0.0689	0.05571		Kolmogorov-Smirnov (distance)	0.1525	0.1	Yes	ns
	0.06262	0.08133								Unpaired t test
										P value	0.7104
				F test to compare variances						P value summary	ns
				F, DFn, Dfd	1.346, 5, 5					Significantly different (P < 0.05)?	No
				P value	0.7521					One- or two-tailed P value?	Two-tailed
				P value summary	ns					t, df	t=0.3821, df=10
				Significantly different (P < 0.05)?	No

## Sheet: Extended data Fig.9h
	bv/tv
	Loxp	SIRT2-KOlyz
	3.31513	4.71159		Test name	Statistics	P value	Passed normality test (alpha=0.05)?	P value summary			Unpaired t test
	3.62206	4.26786		Anderson-Darling (A2*)	0.1772	0.8976	Yes	ns			P value	0.8024
	1.76495	2.76417		D'Agostino-Pearson omnibus (K2)	0.7363	0.692	Yes	ns			P value summary	ns
	2.34934	2.46492		Shapiro-Wilk (W)	0.9681	0.8894	Yes	ns			Significantly different (P < 0.05)?	No
	2.94831	1.73212		Kolmogorov-Smirnov (distance)	0.1224	0.1	Yes	ns			One- or two-tailed P value?	Two-tailed
	5.28494	4.43373									t, df	t=0.2570, df=10
				F test to compare variances
				F, DFn, Dfd	1.030, 5, 5
				P value	0.9752
				P value summary	ns
				Significantly different (P < 0.05)?	No
	tb.n
	Loxp	SIRT2-KOlyz									Unpaired t test
	0.48106	0.59222		Test name	Statistics	P value	Passed normality test (alpha=0.05)?	P value summary			P value	0.4963
	0.43991	0.49567		Anderson-Darling (A2*)	0.2199	0.7859	Yes	ns			P value summary	ns
	0.24165	0.401		D'Agostino-Pearson omnibus (K2)	0.6997	0.7048	Yes	ns			Significantly different (P < 0.05)?	No
	0.27615	0.34907		Shapiro-Wilk (W)	0.9597	0.7799	Yes	ns			One- or two-tailed P value?	Two-tailed
	0.34337	0.24024		Kolmogorov-Smirnov (distance)	0.1489	0.1	Yes	ns			t, df	t=0.7060, df=10
	0.63276	0.73333
				F test to compare variances
				F, DFn, Dfd	1.483, 5, 5
				P value	0.6759
				P value summary	ns
				Significantly different (P < 0.05)?	No
	tb.sp
	Loxp	SIRT2-KOlyz
	0.46484	0.53306		Test name	Statistics	P value	Passed normality test (alpha=0.05)?	P value summary			Unpaired t test
	0.54829	0.42513		Anderson-Darling (A2*)	0.2811	0.5739	Yes	ns			P value	0.2488
	0.69124	0.49437		D'Agostino-Pearson omnibus (K2)	1.087	0.5807	Yes	ns			P value summary	ns
	0.63182	0.4979		Shapiro-Wilk (W)	0.9444	0.5574	Yes	ns			Significantly different (P < 0.05)?	No
	0.63268	0.5955		Kolmogorov-Smirnov (distance)	0.1433	0.1	Yes	ns			One- or two-tailed P value?	Two-tailed
	0.36468	0.32645									t, df	t=1.225, df=10
				F test to compare variances
				F, DFn, Dfd	1.731, 5, 5
				P value	0.5616
				P value summary	ns
				Significantly different (P < 0.05)?	No
	tb.th
	Loxp	SIRT2-KOlyz
	0.06891	0.07956		Test name	Statistics	P value	Passed normality test (alpha=0.05)?	P value summary			Unpaired t test
	0.08234	0.0861		Anderson-Darling (A2*)	0.194	0.8633	Yes	ns			P value	0.1712
	0.07304	0.06893		D'Agostino-Pearson omnibus (K2)	0.1975	0.906	Yes	ns			P value summary	ns
	0.08507	0.07061		Shapiro-Wilk (W)	0.9705	0.9159	Yes	ns			Significantly different (P < 0.05)?	No
	0.08586	0.0721		Kolmogorov-Smirnov (distance)	0.1305	0.1	Yes	ns			One- or two-tailed P value?	Two-tailed
	0.08352	0.06046									t, df	t=1.474, df=10
				F test to compare variances
				F, DFn, Dfd	1.586, 5, 5
				P value	0.6252
				P value summary	ns
				Significantly different (P < 0.05)?	No

## Sheet: Extended data Fig.9j
	bv/tv
	Loxp	SIRT2-KOlyz		Test name	Statistics	P value	Passed normality test (alpha=0.05)?	P value summary			Unpaired t test
	1.2844	1.20673		Anderson-Darling (A2*)	0.7059	0.055	Yes	ns			P value	0.7931
	1.29104	1.4142		D'Agostino-Pearson omnibus (K2)	2.789	0.248	Yes	ns			P value summary	ns
	0.96624	0.86069		Shapiro-Wilk (W)	0.9085	0.0596	Yes	ns			Significantly different (P < 0.05)?	No
	0.6804	0.73079		Kolmogorov-Smirnov (distance)	0.1603	0.1	Yes	ns			One- or two-tailed P value?	Two-tailed
	0.83372	1.57828									t, df	t=0.2662, df=18
	0.43428	0.80117		F test to compare variances
	1.00129	1.47729		F, DFn, Dfd	1.174, 9, 9
	1.89622	2.193		P value	0.8146
	2.56627	2.80297		P value summary	ns
	2.33648	1.04214		Significantly different (P < 0.05)?	No
	tb.n
	Loxp	SIRT2-KOlyz		Test name	Statistics	P value	Passed normality test (alpha=0.05)?	P value summary			Unpaired t test
	0.17453	0.19875		Anderson-Darling (A2*)	0.7236	0.0495	No	*			P value	0.828
	0.21599	0.256		D'Agostino-Pearson omnibus (K2)	2.804	0.2461	Yes	ns			P value summary	ns
	0.16925	0.14722		Shapiro-Wilk (W)	0.9086	0.0599	Yes	ns			Significantly different (P < 0.05)?	No
	0.13103	0.14329		Kolmogorov-Smirnov (distance)	0.1628	0.1	Yes	ns			One- or two-tailed P value?	Two-tailed
	0.1257	0.24086									t, df	t=0.2204, df=18
	0.08121	0.12214
	0.17116	0.2584		F test to compare variances
	0.34269	0.31046		F, DFn, Dfd	1.228, 9, 9
	0.37823	0.45382		P value	0.7649
	0.3893	0.15281		P value summary	ns
				Significantly different (P < 0.05)?	No
	tb.th
	Loxp	SIRT2-KOlyz		Test name	Statistics	P value	Passed normality test (alpha=0.05)?	P value summary			Unpaired t test
	0.07359	0.06072		Anderson-Darling (A2*)	0.2436	0.731	Yes	ns			P value	0.7244
	0.05977	0.05524		D'Agostino-Pearson omnibus (K2)	0.801	0.67	Yes	ns			P value summary	ns
	0.05709	0.05846		Shapiro-Wilk (W)	0.9732	0.8197	Yes	ns			Significantly different (P < 0.05)?	No
	0.05193	0.051		Kolmogorov-Smirnov (distance)	0.1293	0.1	Yes	ns			One- or two-tailed P value?	Two-tailed
	0.06632	0.06553									t, df	t=0.3582, df=18
	0.05347	0.06559
	0.0585	0.05717		F test to compare variances
	0.05533	0.07064		F, DFn, Dfd	1.252, 9, 9
	0.06785	0.06176		P value	0.743
	0.06002	0.0682		P value summary	ns
				Significantly different (P < 0.05)?	No
	tb.sp
	Loxp	SIRT2-KOlyz		Test name	Statistics	P value	Passed normality test (alpha=0.05)?	P value summary			Unpaired t test
	0.81981	0.74786		Anderson-Darling (A2*)	0.6311	0.0857	Yes	ns			P value	0.3858
	0.86352	0.75652		D'Agostino-Pearson omnibus (K2)	2.278	0.3202	Yes	ns			P value summary	ns
	0.80626	0.87172		Shapiro-Wilk (W)	0.9094	0.062	Yes	ns			Significantly different (P < 0.05)?	No
	0.81274	0.8809		Kolmogorov-Smirnov (distance)	0.2112	0.0197	No	*			One- or two-tailed P value?	Two-tailed
	0.95639	0.6859									t, df	t=0.8890, df=18
	0.89355	0.8765		F test to compare variances
	0.82491	0.53223		F, DFn, Dfd	1.042, 9, 9
	0.51193	0.61838		P value	0.9516
	0.63383	0.44201		P value summary	ns
	0.51877	0.62109		Significantly different (P < 0.05)?	No

## Sheet: Extended data Fig.9l
	number
	Loxp	SIRT2-KOlyz
	51.6667	51.3333		Test name	Statistics	P value	Passed normality test (alpha=0.05)?	P value summary		Unpaired t test
	50	51.6667		Anderson-Darling (A2*)	N too small					P value	0.5823
	49.3333	49.6667		D'Agostino-Pearson omnibus (K2)	N too small					P value summary	ns
				Shapiro-Wilk (W)	0.9426	0.6806	Yes	ns		Significantly different (P < 0.05)?	No
				Kolmogorov-Smirnov (distance)	0.1703	0.1	Yes	ns		One- or two-tailed P value?	Two-tailed
										t, df	t=0.5976, df=4
				F test to compare variances
				F, DFn, Dfd	1.258, 2, 2
				P value	0.8857
				P value summary	ns
				Significantly different (P < 0.05)?	No

## Sheet: Extended data Fig.9m
	area
	Loxp	SIRT2-KOlyz
	53.3333	56.3333		Test name	Statistics	P value	Passed normality test (alpha=0.05)?	P value summary			Unpaired t test
	54.6667	52.6667		Anderson-Darling (A2*)	N too small						P value	0.7314
	55	55.3333		D'Agostino-Pearson omnibus (K2)	N too small						P value summary	ns
				Shapiro-Wilk (W)	0.926	0.5498	Yes	ns			Significantly different (P < 0.05)?	No
				Kolmogorov-Smirnov (distance)	0.2662	0.1	Yes	ns			One- or two-tailed P value?	Two-tailed
											t, df	t=0.3682, df=4
				F test to compare variances
				F, DFn, Dfd	4.619, 2, 2
				P value	0.3559
				P value summary	ns
				Significantly different (P < 0.05)?	No

## Sheet: Extended data Fig.9o
	number
	Loxp	SIRT2-KOlyz
	52.6667	51.6667		Test name	Statistics	P value	Passed normality test (alpha=0.05)?	P value summary			Unpaired t test
	53.3333	50.3333		Anderson-Darling (A2*)	N too small						P value	0.6496
	50.3333	52.6667		D'Agostino-Pearson omnibus (K2)	N too small						P value summary	ns
				Shapiro-Wilk (W)	0.8932	0.3352	Yes	ns			Significantly different (P < 0.05)?	No
				Kolmogorov-Smirnov (distance)	0.2023	0.1	Yes	ns			One- or two-tailed P value?	Two-tailed
											t, df	t=0.4903, df=4
				F test to compare variances
				F, DFn, Dfd	1.811, 2, 2
				P value	0.7115
				P value summary	ns
				Significantly different (P < 0.05)?	No

[truncated: 1 more sheets: Extended data Fig.9p]
