# Supplementary material for: SIRT2 regulates extracellular vesicle-mediated liver–bone communication
Source: Nat Metab. 2023 May 15;5(5):821–41. doi: 10.1038/s42255-023-00803-0 (PMC10229428; doi:10.1038/s42255-023-00803-0)
Supplement: Source Data Extended Data Fig. 10 — Statistical source data and unprocessed western blots. [file 42255_2023_803_MOESM20_ESM.xlsx]

## Sheet: Extended data Fig.10c
	number
	CTRL-EVs	AGK2-EVs
	195.333	90.3333		Test name	Statistics	P value	Passed normality test (alpha=0.05)?	P value summary		Unpaired t test
	182.667	79.6667		Anderson-Darling (A2*)	N too small					P value	<0.0001
	180	75.3333		D'Agostino-Pearson omnibus (K2)	N too small					P value summary	****
				Shapiro-Wilk (W)	0.8113	0.0741	Yes	ns		Significantly different (P < 0.05)?	Yes
				Kolmogorov-Smirnov (distance)	0.2833	0.1	Yes	ns		One- or two-tailed P value?	Two-tailed
										t, df	t=16.04, df=4
				F test to compare variances
				F, DFn, Dfd	1.126, 2, 2
				P value	0.9407
				P value summary	ns
				Significantly different (P < 0.05)?	No

## Sheet: Extended data Fig.10d
	area%
	CTRL-EVs	AGK2-EVs
	87.7038	19.4186		Test name	Statistics	P value	Passed normality test (alpha=0.05)?	P value summary		Unpaired t test
	61.602	35.5254		Anderson-Darling (A2*)	N too small					P value	0.0055
	78.6404	26.7977		D'Agostino-Pearson omnibus (K2)	N too small					P value summary	**
				Shapiro-Wilk (W)	0.9675	0.8752	Yes	ns		Significantly different (P < 0.05)?	Yes
				Kolmogorov-Smirnov (distance)	0.1484	0.1	Yes	ns		One- or two-tailed P value?	Two-tailed
										t, df	t=5.442, df=4
				F test to compare variances
				F, DFn, Dfd	2.702, 2, 2
				P value	0.5403
				P value summary	ns
				Significantly different (P < 0.05)?	No

## Sheet: Extended data Fig.10e
	Relative NFatc1 mRNA
	CTRL-EVs	AGK2-EVs										Unpaired t test
	1.134	0.329049			Test name	Statistics	P value	Passed normality test (alpha=0.05)?	P value summary			P value	0.0009
	0.886866	0.380385			Anderson-Darling (A2*)	N too small						P value summary	***
	0.994323	0.357455			D'Agostino-Pearson omnibus (K2)	N too small						Significantly different (P < 0.05)?	Yes
					Shapiro-Wilk (W)	0.9497	0.7379	Yes	ns			One- or two-tailed P value?	Two-tailed
					Kolmogorov-Smirnov (distance)	0.2119	0.1	Yes	ns			t, df	t=8.888, df=4
					F test to compare variances
					F, DFn, Dfd	23.22, 2, 2
					P value	0.0826
					P value summary	ns
					Significantly different (P < 0.05)?	No
	Relative ITGB3 mRNA
	CTRL-EVs	AGK2-EVs										Unpaired t test
	1.00213	0.328376			Test name	Statistics	P value	Passed normality test (alpha=0.05)?	P value summary			P value	<0.0001
	1.01409	0.354577			Anderson-Darling (A2*)	N too small						P value summary	****
	0.984012	0.304247			D'Agostino-Pearson omnibus (K2)	N too small						Significantly different (P < 0.05)?	Yes
					Shapiro-Wilk (W)	0.9762	0.931	Yes	ns			One- or two-tailed P value?	Two-tailed
					Kolmogorov-Smirnov (distance)	0.1518	0.1	Yes	ns			t, df	t=39.56, df=4
					F test to compare variances
					F, DFn, Dfd	2.763, 2, 2
					P value	0.5315
					P value summary	ns
					Significantly different (P < 0.05)?	No
	Relative CTSK mRNA
	CTRL-EVs	AGK2-EVs										Unpaired t test
	0.946797	0.278683			Test name	Statistics	P value	Passed normality test (alpha=0.05)?	P value summary			P value	0.0001
	0.97143	0.348276			Anderson-Darling (A2*)	N too small						P value summary	***
	1.08726	0.283513			D'Agostino-Pearson omnibus (K2)	N too small						Significantly different (P < 0.05)?	Yes
					Shapiro-Wilk (W)	0.8765	0.2535	Yes	ns			One- or two-tailed P value?	Two-tailed
					Kolmogorov-Smirnov (distance)	0.3124	0.0685	Yes	ns			t, df	t=14.32, df=4
					F test to compare variances
					F, DFn, Dfd	3.725, 2, 2
					P value	0.4233
					P value summary	ns
					Significantly different (P < 0.05)?	No
	Relative CALCR mRNA
	CTRL-EVs	AGK2-EVs										Unpaired t test
	1.00433	0.298444			Test name	Statistics	P value	Passed normality test (alpha=0.05)?	P value summary			P value	<0.0001
	0.991807	0.256075			Anderson-Darling (A2*)	N too small						P value summary	****
	1.00391	0.314871			D'Agostino-Pearson omnibus (K2)	N too small						Significantly different (P < 0.05)?	Yes
					Shapiro-Wilk (W)	0.9334	0.6066	Yes	ns			One- or two-tailed P value?	Two-tailed
					Kolmogorov-Smirnov (distance)	0.245	0.1	Yes	ns			t, df	t=39.48, df=4
					F test to compare variances
					F, DFn, Dfd	18.19, 2, 2
					P value	0.1042
					P value summary	ns
					Significantly different (P < 0.05)?	No
